# Supplementary material for: How many human genes can be defined as housekeeping with current expression data?
Source: BMC Genomics. 2008 Apr 16;9:172. doi: 10.1186/1471-2164-9-172 (PMC2396180; doi:10.1186/1471-2164-9-172)
Supplement: Additional file 4 — Detailed descriptions of 6,909 EST-defined and 2,403 microarray-defined HK genes. Additional file 4 provides detailed descriptions of 6,909 EST-defined and 2,403 microarray-defined HK genes categorized in this study. [file 1471-2164-9-172-S4.xls]

## Sheet: EST6909HK
TLID	Acc	GeneID	Symbol	Description	ExprBreadth
TL00002	NM_015658	26155	NOC2L	nucleolar complex associated 2 homolog (S. cerevisiae)	18
TL00006	NM_005101	9636	ISG15	ISG15 ubiquitin-like modifier	16
TL00007	NM_198576	375790	AGRN	agrin	16
TL00008	NM_017891	54991	C1orf159	chromosome 1 open reading frame 159	16
TL00012	NM_016176|NM_016547	51150	SDF4	stromal cell derived factor 4	18
TL00014	NM_058167|NM_194315|NM_194457|NM_194458	118424	UBE2J2	ubiquitin-conjugating enzyme E2, J2 (UBC6 homolog, yeast)	17
TL00016	NM_030649	116983	CENTB5	centaurin, beta 5	16
TL00018	NM_017871	54973	CPSF3L	cleavage and polyadenylation specific factor 3-like	18
TL00021	NM_004421|NM_182779	1855	DVL1	dishevelled, dsh homolog 1 (Drosophila)	18
TL00022	NM_032348	54587	MXRA8	matrix-remodelling associated 8	16
TL00023	NM_017900	54998	AURKAIP1	aurora kinase A interacting protein 1	17
TL00024	NM_001039577|NM_030937	81669	CCNL2	cyclin L2	18
TL00025	NM_017971	55052	MRPL20	mitochondrial ribosomal protein L20	17
TL00028	NM_031921	83858	ATAD3B	ATPase family, AAA domain containing 3B	16
TL00029	NM_018188	55210	ATAD3A	ATPase family, AAA domain containing 3A	16
TL00030	NM_014188	29101	SSU72	SSU72 RNA polymerase II CTD phosphatase homolog (S. cerevisiae)	18
TL00031	NM_080875	142678	MIB2	mindbomb homolog 2 (Drosophila)	16
TL00033	NM_024011|NM_033486|NM_033487|NM_033488|NM_033489|NM_033492|NM_033493|NM_033529	728642|984	CDC2L1|CDC2L2	cell division cycle 2-like 1 (PITSLRE proteins)|cell division cycle 2-like 2 (PITSLRE proteins)	18
TL00035	NM_023018	65220	NADK	NAD kinase	18
TL00036	NM_002074	2782	GNB1	guanine nucleotide binding protein (G protein), beta polypeptide 1	18
TL00042	NM_001033581|NM_001033582|NM_002744	5590	PRKCZ	protein kinase C, zeta	16
TL00043	NM_182533	199990	C1orf86	chromosome 1 open reading frame 86	16
TL00046	NM_007033	11079	RER1	RER1 retention in endoplasmic reticulum 1 homolog (S. cerevisiae)	18
TL00047	NM_002617|NM_153818	5192	PEX10	peroxisome biogenesis factor 10	17
TL00049	NM_018216	55229	PANK4	pantothenate kinase 4	17
TL00051	NM_003820	8764	TNFRSF14	tumor necrosis factor receptor superfamily, member 14 (herpesvirus entry mediator)	18
TL00058	NM_017818	49856	WDR8	WD repeat domain 8	18
TL00062	NM_020710	57470	LRRC47	leucine rich repeat containing 47	16
TL00063	NM_014704	9731	KIAA0562	KIAA0562	17
TL00068	NM_003636|NM_172130	8514	KCNAB2	potassium voltage-gated channel, shaker-related subfamily, beta member 2	16
TL00070	NM_000983	6146	RPL22	ribosomal protein L22	18
TL00072	NM_012405	23463	ICMT	isoprenylcysteine carboxyl methyltransferase	18
TL00075	NM_007274|NM_181864|NM_181865|NM_181866	11332	ACOT7	acyl-CoA thioesterase 7	17
TL00082	NM_005341	3104	ZBTB48	zinc finger and BTB domain containing 48	16
TL00083	NM_014851	9903	KLHL21	kelch-like 21 (Drosophila)	17
TL00084	NM_153812	148479	PHF13	PHD finger protein 13	18
TL00086	NM_018198	55735	DNAJC11	DnaJ (Hsp40) homolog, subfamily C, member 11	18
TL00087	NM_015215	23261	CAMTA1	calmodulin binding transcription activator 1	16
TL00088	NM_004781	9341	VAMP3	vesicle-associated membrane protein 3 (cellubrevin)	18
TL00089	NM_016831	8863	PER3	period homolog 3 (Drosophila)	17
TL00092	NM_007262	11315	PARK7	Parkinson disease (autosomal recessive, early onset) 7	18
TL00093	NM_018948	54206	ERRFI1	ERBB receptor feedback inhibitor 1	17
TL00095	NM_001042681|NM_001042682|NM_012102	473	RERE	arginine-glutamic acid dipeptide (RE) repeats	18
TL00096	NM_001428	2023	ENO1	enolase 1, (alpha)	18
TL00101	NM_004285	9563	H6PD	hexose-6-phosphate dehydrogenase (glucose 1-dehydrogenase)	17
TL00103	NM_032315	84275	SLC25A33	solute carrier family 25, member 33	17
TL00105	NM_005026	5293	PIK3CD	phosphoinositide-3-kinase, catalytic, delta polypeptide	18
TL00107	NM_001009566|NM_014944	22883	CLSTN1	calsyntenin 1	18
TL00109	NM_032368	84328	LZIC	leucine zipper and CTNNBIP1 domain containing	18
TL00112	NM_006048	10277	UBE4B	ubiquitination factor E4B (UFD2 homolog, yeast)	18
TL00113	NM_015074|NM_183416	23095	KIF1B	kinesin family member 1B	17
TL00114	NM_002631	5226	PGD	phosphogluconate dehydrogenase	18
TL00116	NM_004401|NM_213566	1676	DFFA	DNA fragmentation factor, 45kDa, alpha polypeptide	18
TL00117	NM_004565	5195	PEX14	peroxisomal biogenesis factor 14	18
TL00120	NM_007375	23435	TARDBP	TAR DNA binding protein	18
TL00122	NM_003132	6723	SRM	spermidine synthase	16
TL00123	NM_001001998|NM_002685	5394	EXOSC10	exosome component 10	18
TL00124	NM_004958	2475	FRAP1	FK506 binding protein 12-rapamycin associated protein 1	18
TL00126	NM_013319	29914	UBIAD1	UbiA prenyltransferase domain containing 1	16
TL00130	NM_006341	10459	MAD2L2	MAD2 mitotic arrest deficient-like 2 (yeast)	16
TL00132	NM_001040194|NM_001040195|NM_001040196|NM_001040197|NM_020350	57085	AGTRAP	angiotensin II receptor-associated protein	16
TL00133	NM_005957	4524	MTHFR	5,10-methylenetetrahydrofolate reductase (NADPH)	17
TL00134	NM_001286|NM_021735|NM_021736|NM_021737	1185	CLCN6	chloride channel 6	17
TL00137	NM_138346	90231	KIAA2013	KIAA2013	17
TL00138	NM_000302	5351	PLOD1	procollagen-lysine 1, 2-oxoglutarate 5-dioxygenase 1	18
TL00139	NM_014874	9927	MFN2	mitofusin 2	18
TL00140	NM_021933	60672	RP5-1077B9.4	invasion inhibitory protein 45	18
TL00143	NM_015378|NM_018156	55187	VPS13D	vacuolar protein sorting 13 homolog D (S. cerevisiae)	18
TL00144	NM_004753	9249	DHRS3	dehydrogenase/reductase (SDR family) member 3	18
TL00161	NM_001006624|NM_001006625|NM_006474|NM_198389	10630	PDPN	podoplanin	17
TL00162	NM_001007257|NM_012231|NM_015866	7799	PRDM2	PR domain containing 2, with ZNF domain	18
TL00170	NM_001229|NM_032996	842	CASP9	caspase 9, apoptosis-related cysteine peptidase	16
TL00171	NM_015291	23341	DNAJC16	DnaJ (Hsp40) homolog, subfamily C, member 16	18
TL00177	NM_015001	23013	SPEN	spen homolog, transcriptional regulator (Drosophila)	17
TL00178	NM_003443	7709	ZBTB17	zinc finger and BTB domain containing 17	17
TL00184	NM_004431	1969	EPHA2	EPH receptor A2	16
TL00185	NM_153213	128272	ARHGEF19	Rho guanine nucleotide exchange factor (GEF) 19	16
TL00187	NM_018994	54455	FBXO42	F-box protein 42	17
TL00188	NM_015609	26099	C1orf144	chromosome 1 open reading frame 144	18
TL00190	NM_018090	55707	NECAP2	NECAP endocytosis associated 2	18
TL00192	NM_002403|NM_017459	4237	MFAP2	microfibrillar-associated protein 2	16
TL00193	NM_022089	23400	ATP13A2	ATPase type 13A2	18
TL00194	NM_003000	6390	SDHB	succinate dehydrogenase complex, subunit B, iron sulfur (Ip)	17
TL00200	NM_018715	55920	RCC2	regulator of chromosome condensation 2	18
TL00206	NM_003748|NM_170726	8659	ALDH4A1	aldehyde dehydrogenase 4 family, member A1	16
TL00207	NM_020765	23352	UBR4	ubiquitin protein ligase E3 component n-recognin 4	18
TL00208	NM_015047	23065	KIAA0090	KIAA0090	18
TL00209	NM_016183	51154	MRTO4	mRNA turnover 4 homolog (S. cerevisiae)	16
TL00212	NM_003689	8574	AKR7A2	aldo-keto reductase family 7, member A2 (aflatoxin aldehyde reductase)	16
TL00214	NM_004930	832	CAPZB	capping protein (actin filament) muscle Z-line, beta	18
TL00215	NM_001032363	440574	C1orf151	chromosome 1 open reading frame 151	16
TL00225	NM_018584	55450	CAMK2N1	calcium/calmodulin-dependent protein kinase II inhibitor 1	16
TL00226	NM_024544	79594	C1orf166	chromosome 1 open reading frame 166	18
TL00229	NM_005216	1650	DDOST	dolichyl-diphosphooligosaccharide-protein glycosyltransferase	18
TL00231	NM_016287	50809	HP1BP3	heterochromatin protein 1, binding protein 3	18
TL00232	NM_003760	8672	EIF4G3	eukaryotic translation initiation factor 4 gamma, 3	17
TL00233	NM_001397	1889	ECE1	endothelin converting enzyme 1	18
TL00237	NM_001032730|NM_032236	84196	USP48	ubiquitin specific peptidase 48	18
TL00239	NM_005529	3339	HSPG2	heparan sulfate proteoglycan 2	17
TL00242	NM_001039802|NM_001791|NM_044472	998	CDC42	cell division cycle 42 (GTP binding protein, 25kDa)	18
TL00244	NM_001083621|NM_014870	9923	ZBTB40	zinc finger and BTB domain containing 40	17
TL00250	NM_015013	23028	AOF2	amine oxidase (flavin containing) domain 2	17
TL00251	NM_033631	7798	LUZP1	leucine zipper protein 1	17
TL00252	NM_005826	10236	HNRPR	heterogeneous nuclear ribonucleoprotein R	18
TL00256	NM_017707	55616	DDEFL1	development and differentiation enhancing factor-like 1	16
TL00258	NM_002167	3399	ID3	inhibitor of DNA binding 3, dominant negative helix-loop-helix protein	16
TL00259	NM_000975	6135	RPL11	ribosomal protein L11	18
TL00260	NM_003198	6924	TCEB3	transcription elongation factor B (SIII), polypeptide 3 (110kDa, elongin A)	17
TL00261	NM_020362	57095	C1orf128	chromosome 1 open reading frame 128	18
TL00262	NM_007260	11313	LYPLA2	lysophospholipase II	17
TL00263	NM_000403|NM_001008216	2582	GALE	UDP-galactose-4-epimerase	18
TL00264	NM_000191	3155	HMGCL	3-hydroxymethyl-3-methylglutaryl-Coenzyme A lyase (hydroxymethylglutaricaciduria)	17
TL00265	NM_000147	2517	FUCA1	fucosidase, alpha-L- 1, tissue	18
TL00267	NM_017761	55629	PNRC2	proline-rich nuclear receptor coactivator 2	18
TL00268	NM_006625|NM_054016	10772	FUSIP1	FUS interacting protein (serine/arginine-rich) 1	18
TL00274	NM_020448	57185	NPAL3	NIPA-like domain containing 3	18
TL00275	NM_013441	11123	RCAN3	RCAN family member 3	17
TL00277	NM_005839	10250	SRRM1	serine/arginine repetitive matrix 1	18
TL00278	NM_013943	25932	CLIC4	chloride intracellular channel 4	18
TL00279	NM_001031680|NM_004350	864	RUNX3	runt-related transcription factor 3	16
TL00280	NM_015484|NM_207170	25949	SYF2	SYF2 homolog, RNA splicing factor (S. cerevisiae)	17
TL00281	NM_020317	57035	C1orf63	chromosome 1 open reading frame 63	18
TL00283	NM_014313	23585	TMEM50A	transmembrane protein 50A	17
TL00285	NM_018202	55219	TMEM57	transmembrane protein 57	16
TL00286	NM_015627	26119	LDLRAP1	low density lipoprotein receptor adaptor protein 1	18
TL00288	NM_020451|NM_206926	57190	SEPN1	selenoprotein N, 1	17
TL00289	NM_019557	56181	FAM54B	family with sequence similarity 54, member B	18
TL00292	NM_005563|NM_203399|NM_203401	3925	STMN1	stathmin 1/oncoprotein 18	18
TL00299	NM_015871	51042	ZNF593	zinc finger protein 593	17
TL00302	NM_022778	64793	CCDC21	coiled-coil domain containing 21	17
TL00303	NM_031286	83442	SH3BGRL3	SH3 domain binding glutamic acid-rich protein like 3	17
TL00304	NM_001077262|NM_145345|NM_183008	91544	UBXD5	UBX domain containing 5	16
TL00309	NM_024887|NM_205861	79947	DHDDS	dehydrodolichyl diphosphate synthase	17
TL00310	NM_005517	3151	HMGN2	high-mobility group nucleosomal binding domain 2	18
TL00311	NM_001006665|NM_002953	6195	RPS6KA1	ribosomal protein S6 kinase, 90kDa, polypeptide 1	18
TL00312	NM_006015|NM_139135	8289	ARID1A	AT rich interactive domain 1A (SWI-like)	18
TL00313	NM_017837	55650	PIGV	phosphatidylinositol glycan anchor biosynthesis, class V	16
TL00315	NM_018066	54707	ATPBD1B	ATP binding domain 1 family, member B	17
TL00316	NM_022078	63906	GPATCH3	G patch domain containing 3	17
TL00318	NM_006600	10726	NUDC	nuclear distribution gene C homolog (A. nidulans)	18
TL00323	NM_015023	23038	WDTC1	WD and tetratricopeptide repeats 1	18
TL00324	NM_032125	84065	C1orf160	chromosome 1 open reading frame 160	18
TL00325	NM_032872	84958	SYTL1	synaptotagmin-like 1	16
TL00330	NM_006990	10163	WASF2	WAS protein family, member 2	18
TL00331	NM_001029882	27245	AHDC1	AT hook, DNA binding motif, containing 1	16
TL00335	NM_177424	23673	STX12	syntaxin 12	18
TL00336	NM_002713|NM_014110|NM_138558	5511	PPP1R8	protein phosphatase 1, regulatory (inhibitor) subunit 8	18
TL00338	NM_002946	6118	RPA2	replication protein A2, 32kDa	18
TL00341	NM_001990	2140	EYA3	eyes absent homolog 3 (Drosophila)	18
TL00343	NM_014280	22826	DNAJC8	DnaJ (Hsp40) homolog, subfamily C, member 8	18
TL00344	NM_016311|NM_178190|NM_178191	93974	ATPIF1	ATPase inhibitory factor 1	18
TL00345	NM_031459	83667	SESN2	sestrin 2	17
TL00347	NM_001048183|NM_023923	65979	PHACTR4	phosphatase and actin regulator 4	18
TL00348	NM_001048194|NM_001048195|NM_001048197|NM_001048198|NM_001048199|NM_001269	1104|751867	RCC1|SNHG3-RCC1	regulator of chromosome condensation 1	18
TL00349	NM_017846	54952	TRSPAP1	tRNA selenocysteine associated protein 1	16
TL00352	NM_006582|NM_024482	10691	GMEB1	glucocorticoid modulatory element binding protein 1	17
TL00353	NM_016258	51441	YTHDF2	YTH domain family, member 2	18
TL00355	NM_004437|NM_203342|NM_203343	2035	EPB41	erythrocyte membrane protein band 4.1 (elliptocytosis 1, RH-linked)	17
TL00357	NM_005626	6429	SFRS4	splicing factor, arginine/serine-rich 4	18
TL00358	NM_001024732|NM_016011	51102	MECR	mitochondrial trans-2-enoyl-CoA reductase	16
TL00361	NM_006762	7805	LAPTM5	lysosomal associated multispanning membrane protein 5	17
TL00362	NM_014654	9672	SDC3	syndecan 3	17
TL00363	NM_001020658|NM_014676	9698	PUM1	pumilio homolog 1 (Drosophila)	18
TL00365	NM_004814	9410	WDR57	WD repeat domain 57 (U5 snRNP specific)	16
TL00366	NM_016505	51538	ZCCHC17	zinc finger, CCHC domain containing 17	17
TL00368	NM_178865	347735	SERINC2	serine incorporator 2	18
TL00369	NM_022164	64129	TINAGL1	tubulointerstitial nephritis antigen-like 1	17
TL00371	NM_012392	553115	PEF1	penta-EF-hand domain containing 1	18
TL00375	NM_080391|NM_080392	8073	PTP4A2	protein tyrosine phosphatase type IVA, member 2	18
TL00376	NM_006559	10657	KHDRBS1	KH domain containing, RNA binding, signal transduction associated 1	18
TL00377	NM_018056	55116	TMEM39B	transmembrane protein 39B	16
TL00378	NM_012316	23633	KPNA6	karyopherin alpha 6 (importin alpha 7)	18
TL00379	NM_175852	200081	TXLNA	taxilin alpha	18
TL00380	NM_024296	79140	CCDC28B	coiled-coil domain containing 28B	16
TL00383	NM_003757	8668	EIF3S2	eukaryotic translation initiation factor 3, subunit 2 beta, 36kDa	18
TL00386	NM_004964	3065	HDAC1	histone deacetylase 1	18
TL00387	NM_023009	65108	MARCKSL1	MARCKS-like 1	18
TL00389	NM_018045	55108	BSDC1	BSD domain containing 1	18
TL00392	NM_005610	5928	RBBP4	retinoblastoma binding protein 4	18
TL00394	NM_020888	57648	KIAA1522	KIAA1522	16
TL00395	NM_003680	8565	YARS	tyrosyl-tRNA synthetase	18
TL00396	NM_001017406|NM_022753	64766	S100PBP	S100P binding protein	18
TL00401	NM_001625|NM_013411	204	AK2	adenylate kinase 2	18
TL00404	NM_152493	149076	FLJ25476	FLJ25476 protein	17
TL00406	NM_004427|NM_198040	1912	PHC2	polyhomeotic homolog 2 (Drosophila)	18
TL00415	NM_138428	113444	C1orf212	chromosome 1 open reading frame 212	17
TL00417	NM_007167	9204	ZMYM6	zinc finger, MYM-type 6	18
TL00419	NM_005066	6421	SFPQ	splicing factor proline/glutamine-rich (polypyrimidine tract binding protein associated)	18
TL00420	NM_005095	9202	ZMYM4	zinc finger, MYM-type 4	18
TL00421	NM_024874|NM_182686	79932	KIAA0319L	KIAA0319-like	18
TL00424	NM_002794	5690	PSMB2	proteasome (prosome, macropain) subunit, beta type, 2	18
TL00425	NM_152374	127703	C1orf216	chromosome 1 open reading frame 216	16
TL00428	NM_012199	26523	EIF2C1	eukaryotic translation initiation factor 2C, 1	18
TL00431	NM_017825	54936	ADPRHL2	ADP-ribosylhydrolase like 2	18
TL00433	NM_014408	27095	TRAPPC3	trafficking protein particle complex 3	16
TL00434	NM_018067	55700	MAP7D1	MAP7 domain containing 1	18
TL00435	NM_005119	9967	THRAP3	thyroid hormone receptor associated protein 3	17
TL00438	NM_032017	83931	STK40	serine/threonine kinase 40	17
TL00441	NM_031280	64960	MRPS15	mitochondrial ribosomal protein S15	16
TL00444	NM_025079	80149	ZC3H12A	zinc finger CCCH-type containing 12A	17
TL00445	NM_022756	64769	C1orf149	chromosome 1 open reading frame 149	17
TL00448	NM_013285	29889	GNL2	guanine nucleotide binding protein-like 2 (nucleolar)	18
TL00450	NM_017850	54955	C1orf109	chromosome 1 open reading frame 109	16
TL00451	NM_018101	55143	CDCA8	cell division cycle associated 8	18
TL00457	NM_005955	4520	MTF1	metal-regulatory transcription factor 1	18
TL00459	NM_006802	10946	SF3A3	splicing factor 3a, subunit 3, 60kDa	18
TL00461	NM_016037	51118	UTP11L	UTP11-like, U3 small nucleolar ribonucleoprotein, (yeast)	17
TL00462	NM_022157	64121	RRAGC	Ras-related GTP binding C	17
TL00463	NM_012333	26292	MYCBP	c-myc binding protein	17
TL00466	NM_024595	79647	C1orf108	chromosome 1 open reading frame 108	18
TL00467	NM_004552	4725	NDUFS5	NADH dehydrogenase (ubiquinone) Fe-S protein 5, 15kDa (NADH-coenzyme Q reductase)	18
TL00468	NM_012090|NM_033044	23499	MACF1	microtubule-actin crosslinking factor 1	18
TL00470	NM_003819	8761	PABPC4	poly(A) binding protein, cytoplasmic 4 (inducible form)	18
TL00474	NM_006112|NM_203456|NM_203457	10450	PPIE	peptidylprolyl isomerase E (cyclophilin E)	18
TL00476	NM_017646	54802	TRIT1	tRNA isopentenyltransferase 1	17
TL00479	NM_006367	10487	CAP1	CAP, adenylate cyclase-associated protein 1 (yeast)	18
TL00480	NM_000310	5538	PPT1	palmitoyl-protein thioesterase 1 (ceroid-lipofuscinosis, neuronal 1, infantile)	18
TL00481	NM_012421	6018	RLF	rearranged L-myc fusion	17
TL00483	NM_005857	10269	ZMPSTE24	zinc metallopeptidase (STE24 homolog, S. cerevisiae)	18
TL00485	NM_022733	64744	SMAP1L	stromal membrane-associated protein 1-like	18
TL00491	NM_014223	4802	NFYC	nuclear transcription factor Y, gamma	18
TL00493	NM_001905	1503	CTPS	CTP synthase	18
TL00495	NM_001031694|NM_012236	22955	SCMH1	sex comb on midleg homolog 1 (Drosophila)	16
TL00500	NM_014947	22887	FOXJ3	forkhead box J3	17
TL00505	NM_006347	10465	PPIH	peptidylprolyl isomerase H (cyclophilin H)	16
TL00506	NM_004559	4904	YBX1	Y box binding protein 1	18
TL00508	NM_022356	64175	LEPRE1	leucine proline-enriched proteoglycan (leprecan) 1	18
TL00513	NM_006516	6513	SLC2A1	solute carrier family 2 (facilitated glucose transporter), member 1	18
TL00514	NM_006824	10969	EBNA1BP2	EBNA1 binding protein 2	18
TL00520	NM_001255	991	CDC20	cell division cycle 20 homolog (S. cerevisiae)	17
TL00521	NM_022821	64834	ELOVL1	elongation of very long chain fatty acids (FEN1/Elo2, SUR4/Elo3, yeast)-like 1	17
TL00522	NM_001001651|NM_001001653|NM_001001654|NM_052877|NM_201542	112950	MED8	mediator of RNA polymerase II transcription, subunit 8 homolog (S. cerevisiae)	16
TL00524	NM_015284	23334	KIAA0467	KIAA0467	16
TL00526	NM_002840|NM_130440	5792	PTPRF	protein tyrosine phosphatase, receptor type, F	17
TL00527	NM_014663	9682	JMJD2A	jumonji domain containing 2A	17
TL00530	NM_014652	9670	IPO13	importin 13	17
TL00531	NM_001039589|NM_001384	1802	DPH2	DPH2 homolog (S. cerevisiae)	17
TL00532	NM_001039457|NM_004047	533	ATP6V0B	ATPase, H+ transporting, lysosomal 21kDa, V0 subunit b	17
TL00533	NM_001005417|NM_003780	8704	B4GALT2	UDP-Gal:betaGlcNAc beta 1,4- galactosyltransferase, polypeptide 2	17
TL00537	NM_001034023|NM_001034024|NM_019100	55929	DMAP1	DNA methyltransferase 1 associated protein 1	18
TL00538	NM_024066	79033	PRNPIP	prion protein interacting protein	17
TL00539	NM_018150	55182	C1orf164	chromosome 1 open reading frame 164	18
TL00541	NM_006845	11004	KIF2C	kinesin family member 2C	16
TL00542	NM_001012	6202	RPS8	ribosomal protein S8	18
TL00547	NM_020365	8891	EIF2B3	eukaryotic translation initiation factor 2B, subunit 3 gamma, 58kDa	16
TL00548	NM_024602	79654	HECTD3	HECT domain containing 3	18
TL00549	NM_000374	7389	UROD	uroporphyrinogen decarboxylase	18
TL00550	NM_001048171|NM_001048172|NM_001048173|NM_001048174|NM_012222	4595	MUTYH	mutY homolog (E. coli)	17
TL00551	NM_025077	114034	TOE1	target of EGR1, member 1 (nuclear)	18
TL00552	NM_007170	10420	TESK2	testis-specific kinase 2	17
TL00554	NM_002574|NM_181696|NM_181697	5052	PRDX1	peroxiredoxin 1	18
TL00555	NM_006066|NM_153326	10327	AKR1A1	aldo-keto reductase family 1, member A1 (aldehyde reductase)	18
TL00556	NM_002482|NM_152298|NM_172164	4678	NASP	nuclear autoantigenic sperm protein (histone-binding)	18
TL00558	NM_021639	60313	GPBP1L1	GC-rich promoter binding protein 1-like 1	18
TL00559	NM_016486	51249	TMEM69	transmembrane protein 69	17
TL00561	NM_015112	23139	MAST2	microtubule associated serine/threonine kinase 2	17
TL00562	NM_003629	8503	PIK3R3	phosphoinositide-3-kinase, regulatory subunit 3 (p55, gamma)	17
TL00564	NM_017739	55624	POMGNT1	protein O-linked mannose beta1,2-N-acetylglucosaminyltransferase	18
TL00566	NM_003579	8438	RAD54L	RAD54-like (S. cerevisiae)	16
TL00567	NM_006369	10489	LRRC41	leucine rich repeat containing 41	18
TL00568	NM_001089591|NM_006004	440567|7388	UQCRH|hCG_25371	hCG25371|ubiquinol-cytochrome c reductase hinge protein	17
TL00569	NM_199044	387338	NSUN4	NOL1/NOP2/Sun domain family, member 4	17
TL00573	NM_003684|NM_198973	8569	MKNK1	MAP kinase interacting serine/threonine kinase 1	18
TL00575	NM_001042546|NM_022745	64756	ATPAF1	ATP synthase mitochondrial F1 complex assembly factor 1	18
TL00576	NM_014774	9813	KIAA0494	KIAA0494	18
TL00585	NM_016308	51727	CMPK	cytidylate kinase	17
TL00591	NM_007051	11124	FAF1	Fas (TNFRSF6) associated factor 1	18
TL00592	NM_001262|NM_078626	1031	CDKN2C	cyclin-dependent kinase inhibitor 2C (p18, inhibits CDK4)	17
TL00593	NM_014372	26994	RNF11	ring finger protein 11	18
TL00595	NM_001981	2060	EPS15	epidermal growth factor receptor pathway substrate 15	18
TL00596	NM_024586|NM_148904|NM_148905|NM_148906|NM_148907|NM_148908|NM_148909	114883	OSBPL9	oxysterol binding protein-like 9	18
TL00597	NM_002525	4898	NRD1	nardilysin (N-arginine dibasic convertase)	18
TL00599	NM_015913	51060	TXNDC12	thioredoxin domain containing 12 (endoplasmic reticulum)	17
TL00600	NM_152265	91408	BTF3L4	basic transcription factor 3-like 4	18
TL00602	NM_032449	200014	CC2D1B	coiled-coil and C2 domain containing 1B	17
TL00603	NM_004153	4998	ORC1L	origin recognition complex, subunit 1-like (yeast)	16
TL00604	NM_032284|NM_032864	84950	PRPF38A	PRP38 pre-mRNA processing factor 38 (yeast) domain containing A	17
TL00605	NM_001009881|NM_001009882|NM_015269	23318	ZCCHC11	zinc finger, CCHC domain containing 11	18
TL00610	NM_018281	55268	ECHDC2	enoyl Coenzyme A hydratase domain containing 2	17
TL00611	NM_001007098|NM_001007099|NM_001007100|NM_001007250|NM_002979	6342	SCP2	sterol carrier protein 2	18
TL00614	NM_000098	1376	CPT2	carnitine palmitoyltransferase II	16
TL00615	NM_017887	54987	C1orf123	chromosome 1 open reading frame 123	18
TL00620	NM_018087	55706	TMEM48	transmembrane protein 48	18
TL00621	NM_018982	54432	YIPF1	Yip1 domain family, member 1	17
TL00624	NM_052940	115353	LRRC42	leucine rich repeat containing 42	17
TL00626	NM_004872	9528	TMEM59	transmembrane protein 59	18
TL00630	NM_016491	51253	MRPL37	mitochondrial ribosomal protein L37	18
TL00631	NM_001009955|NM_018070|NM_145716	23648	SSBP3	single stranded DNA binding protein 3	18
TL00635	NM_004623	7268	TTC4	tetratricopeptide repeat domain 4	18
TL00639	NM_014762	1718	DHCR24	24-dehydrocholesterol reductase	18
TL00643	NM_003713|NM_177414	8613	PPAP2B	phosphatidic acid phosphatase type 2B	18
TL00651	NM_018291	55277	FLJ10986	hypothetical protein FLJ10986	16
TL00655	NM_005595	4774	NFIA	nuclear factor I/A	18
TL00660	NM_001017415|NM_001017416|NM_003368	7398	USP1	ubiquitin specific peptidase 1	18
TL00661	NM_033407	85440	DOCK7	dedicator of cytokinesis 7	17
TL00665	NM_014288	23421	ITGB3BP	integrin beta 3 binding protein (beta3-endonexin)	17
TL00667	NM_002633	5236	PGM1	phosphoglucomutase 1	18
TL00671	NM_018211	55225	RAVER2	ribonucleoprotein, PTB-binding 2	16
TL00672	NM_002227	3716	JAK1	Janus kinase 1 (a protein tyrosine kinase)	18
TL00673	NM_001002921|NM_001005353|NM_013410|NM_203464	205|387851	AK3L1|AK3L2	adenylate kinase 3-like 1|adenylate kinase 3-like 2	16
TL00675	NM_001003679|NM_001003680|NM_002303|NM_017526	3953|54741	LEPR|LEPROT	leptin receptor|leptin receptor overlapping transcript	18
TL00676	NM_001037339|NM_001037340|NM_001037341|NM_002600	5142	PDE4B	phosphodiesterase 4B, cAMP-specific (phosphodiesterase E4 dunce homolog, Drosophila)	17
TL00681	NM_001077700|NM_001077701|NM_001077702|NM_001077703|NM_001077704|NM_020948	57708	MIER1	mesoderm induction early response 1 homolog (Xenopus laevis)	18
TL00682	NM_015139	23169	SLC35D1	solute carrier family 35 (UDP-glucuronic acid/UDP-N-acetylgalactosamine dual transporter), member D1	16
TL00686	NM_001018067|NM_001018068|NM_001018069|NM_015640	26135	SERBP1	SERPINE1 mRNA binding protein 1	18
TL00687	NM_001924	1647	GADD45A	growth arrest and DNA-damage-inducible, alpha	16
TL00688	NM_018841	55970	GNG12	guanine nucleotide binding protein (G protein), gamma 12	17
TL00690	NM_001002292|NM_024911	79971	GPR177	G protein-coupled receptor 177	16
TL00694	NM_017768	55631	LRRC40	leucine rich repeat containing 40	16
TL00695	NM_004768	9295	SFRS11	splicing factor, arginine/serine-rich 11	18
TL00696	NM_030816	81573	ANKRD13C	ankyrin repeat domain 13C	16
TL00700	NM_005455|NM_203350	9406	ZRANB2	zinc finger, RAN-binding domain containing 2	18
TL00702	NM_003838	8790	FPGT	fucose-1-phosphate guanylyltransferase	17
TL00705	NM_001889	1429	CRYZ	crystallin, zeta (quinone reductase)	17
TL00706	NM_138467	127253	TYW3	tRNA-yW synthesizing protein 3 homolog (S. cerevisiae)	17
TL00709	NM_000016	34	ACADM	acyl-Coenzyme A dehydrogenase, C-4 to C-12 straight chain	17
TL00710	NM_004582	5876	RABGGTB	Rab geranylgeranyltransferase, beta subunit	17
TL00715	NM_005482	10026	PIGK	phosphatidylinositol glycan anchor biosynthesis, class K	17
TL00717	NM_015534	26009	ZZZ3	zinc finger, ZZ-type containing 3	17
TL00718	NM_015017|NM_201624|NM_201626	23032	USP33	ubiquitin specific peptidase 33	18
TL00720	NM_144573	91624	NEXN	nexilin (F actin binding protein)	16
TL00721	NM_003902	8880	FUBP1	far upstream element (FUSE) binding protein 1	18
TL00725	NM_006820	10964	IFI44L	interferon-induced protein 44-like	17
TL00726	NM_006417	10561	IFI44	interferon-induced protein 44	16
TL00728	NM_012302	23266	LPHN2	latrophilin 2	16
TL00730	NM_002731|NM_182948|NM_207578	5567	PRKACB	protein kinase, cAMP-dependent, catalytic, beta	17
TL00733	NM_025065	80135	BXDC5	brix domain containing 5	16
TL00734	NM_005274	2787	GNG5	guanine nucleotide binding protein (G protein), gamma 5	17
TL00737	NM_014021	117178	SSX2IP	synovial sarcoma, X breakpoint 2 interacting protein	18
TL00745	NM_001554	3491	CYR61	cysteine-rich, angiogenic inducer, 61	17
TL00746	NM_017953	54680	C1orf181	chromosome 1 open reading frame 181	17
TL00753	NM_016009	51100	SH3GLB1	SH3-domain GRB2-like endophilin B1	17
TL00754	NM_004261|NM_203341	9403	SEP15	15 kDa selenoprotein	18
TL00755	NM_012262	9653	HS2ST1	heparan sulfate 2-O-sulfotransferase 1	17
TL00756	NM_006769	8543	LMO4	LIM domain only 4	17
TL00758	NM_001514	2959	GTF2B	general transcription factor IIB	16
TL00759	NM_001008661|NM_001008662|NM_019610	56267	CCBL2	cysteine conjugate-beta lyase 2	18
TL00761	NM_002053	2633	GBP1	guanylate binding protein 1, interferon-inducible, 67kDa	18
TL00762	NM_004120	2634	GBP2	guanylate binding protein 2, interferon-inducible	17
TL00764	NM_052941	115361	GBP4	guanylate binding protein 4	16
TL00767	NM_015350	23507	LRRC8B	leucine rich repeat containing 8 family, member B	17
TL00769	NM_018103	55144	LRRC8D	leucine rich repeat containing 8 family, member D	16
TL00772	NM_016620|NM_032186|NM_201269	84146	ZNF644	zinc finger protein 644	17
TL00775	NM_003243	7049	TGFBR3	transforming growth factor, beta receptor III	16
TL00784	NM_000969	6125	RPL5	ribosomal protein L5	18
TL00786	NM_007358	22823	MTF2	metal response element binding transcription factor 2	18
TL00787	NM_016040	50999	TMED5	transmembrane emp24 protein transport domain containing 5	18
TL00789	NM_001938	1810	DR1	down-regulator of transcription 1, TBP-binding (negative cofactor 2)	17
TL00790	NM_001024948|NM_017737	54874	FNBP1L	formin binding protein 1-like	16
TL00791	NM_003567	8412	BCAR3	breast cancer anti-estrogen resistance 3	16
TL00792	NM_014597	30836	DNTTIP2	deoxynucleotidyltransferase, terminal, interacting protein 2	18
TL00793	NM_002061	2730	GCLM	glutamate-cysteine ligase, modifier subunit	17
TL00796	NM_002858	5825	ABCD3	ATP-binding cassette, sub-family D (ALD), member 3	17
TL00799	NM_001839	1266	CNN3	calponin 3, acidic	17
TL00804	NM_000110	1806	DPYD	dihydropyrimidine dehydrogenase	17
TL00810	NM_000028|NM_000642|NM_000643|NM_000644|NM_000645|NM_000646	178	AGL	amylo-1, 6-glucosidase, 4-alpha-glucanotransferase (glycogen debranching enzyme, glycogen storage disease type III)	16
TL00812	NM_033055	64645	HIAT1	hippocampus abundant transcript 1	16
TL00816	NM_001918	1629	DBT	dihydrolipoamide branched chain transacylase E2	17
TL00817	NM_003729	8634	RTCD1	RNA terminal phosphate cyclase domain 1	18
TL00821	NM_001033025|NM_001439	2135	EXTL2	exostoses (multiple)-like 2	17
TL00822	NM_133496	148867	SLC30A7	solute carrier family 30 (zinc transporter), member 7	16
TL00823	NM_001077394|NM_001077395|NM_015958	51611	DPH5	DPH5 homolog (S. cerevisiae)	18
TL00827	NM_020978	280	AMY2B	amylase, alpha 2B (pancreatic)	16
TL00833	NM_001079874|NM_006113	10451	VAV3	vav 3 oncogene	16
TL00837	NM_018061	55119	PRPF38B	PRP38 pre-mRNA processing factor 38 (yeast) domain containing B	18
TL00839	NM_007269	6814	STXBP3	syntaxin binding protein 3	17
TL00841	NM_013296	29899	GPSM2	G-protein signalling modulator 2 (AGS3-like, C. elegans)	16
TL00845	NM_020141	56900	C1orf119	chromosome 1 open reading frame 119	17
TL00847	NM_006513	6301	SARS	seryl-tRNA synthetase	18
TL00851	NM_002959	6272	SORT1	sortilin 1	18
TL00852	NM_002790	5686	PSMA5	proteasome (prosome, macropain) subunit, alpha type, 5	18
TL00858	NM_006496	2773	GNAI3	guanine nucleotide binding protein (G protein), alpha inhibiting activity polypeptide 3	18
TL00860	NM_004037|NM_139156|NM_203404	271	AMPD2	adenosine monophosphate deaminase 2 (isoform L)	16
TL00865	NM_000849	2947	GSTM3	glutathione S-transferase M3 (brain)	16
TL00868	NM_006621	10768	AHCYL1	S-adenosylhomocysteine hydrolase-like 1	18
TL00875	NM_006402	10542	HBXIP	hepatitis B virus x interacting protein	17
TL00879	NM_001006945|NM_018372	55791	C1orf103	chromosome 1 open reading frame 103	16
TL00880	NM_178454	128338	TMEM77	transmembrane protein 77	17
TL00881	NM_001007794|NM_006090	10390	CEPT1	choline/ethanolamine phosphotransferase 1	18
TL00882	NM_024901	79961	DENND2D	DENN/MADD domain containing 2D	17
TL00887	NM_024102	79084	WDR77	WD repeat domain 77	18
TL00888	NM_001688	515	ATP5F1	ATP synthase, H+ transporting, mitochondrial F0 complex, subunit B1	18
TL00891	NM_001010935|NM_002884	5906	RAP1A	RAP1A, member of RAS oncogene family	18
TL00893	NM_007204	11218	DDX20	DEAD (Asp-Glu-Ala-Asp) box polypeptide 20	16
TL00895	NM_018704	55917	CTTNBP2NL	CTTNBP2 N-terminal like	17
TL00898	NM_006135	829	CAPZA1	capping protein (actin filament) muscle Z-line, alpha 1	18
TL00899	NM_020963	4343	MOV10	Mov10, Moloney leukemia virus 10, homolog (mouse)	18
TL00900	NM_001042678|NM_001042679|NM_175744	389	RHOC	ras homolog gene family, member C	17
TL00903	NM_003051	6566	SLC16A1	solute carrier family 16, member 1 (monocarboxylic acid transporter 1)	17
TL00906	NM_006608	10745	PHTF1	putative homeodomain transcription factor 1	17
TL00907	NM_018364	54665	RSBN1	round spermatid basic protein 1	17
TL00910	NM_006594	10717	AP4B1	adaptor-related protein complex 4, beta 1 subunit	17
TL00911	NM_022836	64858	DCLRE1B	DNA cross-link repair 1B (PSO2 homolog, S. cerevisiae)	16
TL00912	NM_152696|NM_181358|NM_198268|NM_198269	204851	HIPK1	homeodomain interacting protein kinase 1	18
TL00915	NM_015906|NM_033020	51592	TRIM33	tripartite motif-containing 33	18
TL00920	NM_001007553|NM_007158	7812	CSDE1	cold shock domain containing E1, RNA-binding	18
TL00921	NM_025073	80143	SIKE	suppressor of IKK epsilon	17
TL00926	NM_138959	81839	VANGL1	vang-like 1 (van gogh, Drosophila)	17
TL00931	NM_000701|NM_001001586	476	ATP1A1	ATPase, Na+/K+ transporting, alpha 1 polypeptide	18
TL00937	NM_003594	8458	TTF2	transcription termination factor, RNA polymerase II	16
TL00940	NM_006699	10905	MAN1A2	mannosidase, alpha, class 1A, member 2	18
TL00941	NM_017709	54855	FAM46C	family with sequence similarity 46, member C	17
TL00946	NM_015836|NM_201263	10352	WARS2	tryptophanyl tRNA synthetase 2, mitochondrial	17
TL00951	NM_006623	26227	PHGDH	phosphoglycerate dehydrogenase	18
TL00955	NM_024408	4853	NOTCH2	Notch homolog 2 (Drosophila)	18
TL00957	NM_001037675	400818	NBPF20	neuroblastoma breakpoint family, member 20	18
TL00958	NM_001002810|NM_001002811|NM_001002812|NM_014644|NM_022359	9659	PDE4DIP	phosphodiesterase 4D interacting protein (myomegalin)	17
TL00959	NM_004892	9554	SEC22B	SEC22 vesicle trafficking protein homolog B (S. cerevisiae)	16
TL00960	NM_203458	388677	NOTCH2NL	Notch homolog 2 (Drosophila) N-terminal like	16
TL00962	NM_006472	10628	TXNIP	thioredoxin interacting protein	18
TL00965	NM_153713	128077	LIX1L	Lix1 homolog (mouse)-like	18
TL00966	NM_005105	9939	RBM8A	RNA binding motif protein 8A	18
TL00967	NM_003846	8799	PEX11B	peroxisomal biogenesis factor 11B	16
TL00970	NM_006099	10401	PIAS3	protein inhibitor of activated STAT, 3	18
TL00972	NM_006468	10623	POLR3C	polymerase (RNA) III (DNA directed) polypeptide C (62kD)	17
TL00976	NM_001097612|NM_001097613	653519	GPR89A	G protein-coupled receptor 89A	16
TL00978	NM_183372	200030	NBPF11	neuroblastoma breakpoint family, member 11	17
TL00980	NM_005399	5565	PRKAB2	protein kinase, AMP-activated, beta 2 non-catalytic subunit	17
TL00982	NM_004284	9557	CHD1L	chromodomain helicase DNA binding protein 1-like	18
TL00983	NM_004326	607	BCL9	B-cell CLL/lymphoma 9	16
TL00984	NM_016361	51205	ACP6	acid phosphatase 6, lysophosphatidic	16
TL00987	NM_001097616|NM_016334	51463|728932	GPR89B|GPR89C	G protein-coupled receptor 89B|G protein-coupled receptor 89C	17
TL00989	NM_015383	25832	NBPF14	neuroblastoma breakpoint family, member 14	18
TL00990	NM_173638	284565	NBPF15	neuroblastoma breakpoint family, member 15	17
TL00994	NM_005850	10262	SF3B4	splicing factor 3b, subunit 4, 49kDa	18
TL00997	NM_007259	11311	VPS45	vacuolar protein sorting 45 homolog (S. cerevisiae)	18
TL00999	NM_030920	81611	ANP32E	acidic (leucine-rich) nuclear phosphoprotein 32 family, member E	18
TL01001	NM_001077628|NM_016022	51107	APH1A	anterior pharynx defective 1 homolog A (C. elegans)	18
TL01004	NM_018997|NM_031901	54460	MRPS21	mitochondrial ribosomal protein S21	18
TL01005	NM_004698	9129	PRPF3	PRP3 pre-mRNA processing factor 3 homolog (S. cerevisiae)	18
TL01006	NM_015203	23248	KIAA0460	KIAA0460	17
TL01007	NM_025150	80222	TARS2	threonyl-tRNA synthetase 2, mitochondrial (putative)	16
TL01008	NM_004425|NM_022664	1893	ECM1	extracellular matrix protein 1	18
TL01010	NM_021960|NM_182763	4170	MCL1	myeloid cell leukemia sequence 1 (BCL2-related)	18
TL01011	NM_004436|NM_207042|NM_207043|NM_207044|NM_207045|NM_207046|NM_207047|NM_207168	2029	ENSA	endosulfine alpha	18
TL01012	NM_018178	55204	GOLPH3L	golgi phosphoprotein 3-like	18
TL01014	NM_004079	1520	CTSS	cathepsin S	17
TL01015	NM_000396	1513	CTSK	cathepsin K	18
TL01016	NM_001668|NM_178426|NM_178427	405	ARNT	aryl hydrocarbon receptor nuclear translocator	18
TL01017	NM_012432	9869	SETDB1	SET domain, bifurcated 1	17
TL01018	NM_022075|NM_181746	29956	LASS2	LAG1 homolog, ceramide synthase 2	17
TL01021	NM_021222	58497	PRUNE	prune homolog (Drosophila)	17
TL01024	NM_001038707|NM_020239	56882	CDC42SE1	CDC42 small effector 1	18
TL01025	NM_006818	10962	MLLT11	myeloid/lymphoid or mixed-lineage leukemia (trithorax homolog, Drosophila); translocated to, 11	16
TL01030	NM_024041	79005	SCNM1	sodium channel modifier 1	16
TL01032	NM_005997	6944	VPS72	vacuolar protein sorting 72 homolog (S. cerevisiae)	18
TL01033	NM_003557	8394	PIP5K1A	phosphatidylinositol-4-phosphate 5-kinase, type I, alpha	18
TL01034	NM_002810	5710	PSMD4	proteasome (prosome, macropain) 26S subunit, non-ATPase, 4	18
TL01035	NM_020832	57592	ZNF687	zinc finger protein 687	16
TL01036	NM_002651	5298	PIK4CB	phosphatidylinositol 4-kinase, catalytic, beta polypeptide	18
TL01037	NM_000449|NM_001025603	5993	RFX5	regulatory factor X, 5 (influences HLA class II expression)	16
TL01038	NM_003944	8991	SELENBP1	selenium binding protein 1	16
TL01039	NM_002796	5692	PSMB4	proteasome (prosome, macropain) subunit, beta type, 4	18
TL01040	NM_015100|NM_145796|NM_207171	23126	POGZ	pogo transposable element with ZNF domain	17
TL01043	NM_030918	81609	SNX27	sorting nexin family member 27	18
TL01045	NM_031420	65005	MRPL9	mitochondrial ribosomal protein L9	18
TL01047	NM_001083963|NM_001083964|NM_001083965|NM_006862	11022	TDRKH	tudor and KH domain containing	16
TL01051	NM_053055	117145	THEM4	thioesterase superfamily member 4	16
TL01052	NM_002966	6281	S100A10	S100 calcium binding protein A10	17
TL01053	NM_005620	6282	S100A11	S100 calcium binding protein A11	17
TL01092	NM_014624	6277	S100A6	S100 calcium binding protein A6	18
TL01094	NM_002961|NM_019554	6275	S100A4	S100 calcium binding protein A4	16
TL01099	NM_001024210|NM_001024211|NM_001024212|NM_001024213|NM_005979	6284	S100A13	S100 calcium binding protein A13	17
TL01101	NM_015607	26097	C1orf77	chromosome 1 open reading frame 77	18
TL01102	NM_012437	23557	SNAPAP	SNAP-associated protein	16
TL01103	NM_004515	3608	ILF2	interleukin enhancer binding factor 2, 45kDa	18
TL01105	NM_023015	65123	INTS3	integrator complex subunit 3	17
TL01106	NM_024330	11000	SLC27A3	solute carrier family 27 (fatty acid transporter), member 3	17
TL01107	NM_020699	57459	GATAD2B	GATA zinc finger domain containing 2B	16
TL01108	NM_181715	200186	CRTC2	CREB regulated transcription coactivator 2	17
TL01109	NM_014437	27173	SLC39A1	solute carrier family 39 (zinc transporter), member 1	18
TL01110	NM_130898	148327	CREB3L4	cAMP responsive element binding protein 3-like 4	17
TL01111	NM_006694	10899	JTB	jumping translocation breakpoint	17
TL01112	NM_002870	5872	RAB13	RAB13, member RAS oncogene family	16
TL01113	NM_001030	6232	RPS27	ribosomal protein S27 (metallopanstimulin 1)	18
TL01115	NM_001043351|NM_001043352|NM_001043353|NM_152263|NM_153649	7170	TPM3	tropomyosin 3	18
TL01117	NM_015449|NM_138740	25912	C1orf43	chromosome 1 open reading frame 43	17
TL01118	NM_014847	9898	UBAP2L	ubiquitin associated protein 2-like	18
TL01119	NM_001018837|NM_006118	10456	HAX1	HCLS1 associated protein X-1	16
TL01122	NM_000565|NM_181359	3570	IL6R	interleukin 6 receptor	16
TL01125	NM_017582	55585	UBE2Q1	ubiquitin-conjugating enzyme E2Q (putative) 1	17
TL01127	NM_001025107|NM_001111|NM_015840|NM_015841	103	ADAR	adenosine deaminase, RNA-specific	18
TL01129	NM_006556	10654	PMVK	phosphomevalonate kinase	16
TL01130	NM_020524	57326	PBXIP1	pre-B-cell leukemia homeobox interacting protein 1	18
TL01131	NM_138300	90780	PYGO2	pygopus homolog 2 (Drosophila)	16
TL01132	NM_003029|NM_183001	6464	SHC1	SHC (Src homology 2 domain containing) transforming protein 1	18
TL01133	NM_001826	1163	CKS1B	CDC28 protein kinase regulatory subunit 1B	17
TL01134	NM_025207|NM_201398	80308	FLAD1	FAD1 flavin adenine dinucleotide synthetase homolog (S. cerevisiae)	18
TL01139	NM_003815|NM_207191|NM_207194|NM_207195|NM_207196|NM_207197	8751	ADAM15	ADAM metallopeptidase domain 15	17
TL01142	NM_004428|NM_182685	1942	EFNA1	ephrin-A1	17
TL01145	NM_173852	200185	KRTCAP2	keratinocyte associated protein 2	18
TL01148	NM_007112	7059	THBS3	thrombospondin 3	17
TL01149	NM_002455|NM_198883	4580	MTX1	metaxin 1	16
TL01150	NM_000157|NM_001005741|NM_001005742|NM_001005749|NM_001005750	2629	GBA	glucosidase, beta; acid (includes glucosylceramidase)	17
TL01151	NM_006589|NM_198264	10712	C1orf2	chromosome 1 open reading frame 2	16
TL01152	NM_005698|NM_052837	10067	SCAMP3	secretory carrier membrane protein 3	17
TL01153	NM_003993	1196	CLK2	CDC-like kinase 2	17
TL01156	NM_002004	2224	FDPS	farnesyl diphosphate synthase (farnesyl pyrophosphate synthetase, dimethylallyltranstransferase, geranyltranstransferase)	18
TL01158	NM_014328	23623	RUSC1	RUN and SH3 domain containing 1	16
TL01159	NM_018489	55870	ASH1L	ash1 (absent, small, or homeotic)-like (Drosophila)	18
TL01160	NM_018116	55154	MSTO1	misato homolog 1 (Drosophila)	18
TL01161	NM_139118|NM_139119	55249	YY1AP1	YY1 associated protein 1	18
TL01162	NM_004632|NM_033657	7818	DAP3	death associated protein 3	18
TL01163	NM_001037533|NM_032292	54856	GON4L	gon-4-like (C. elegans)	17
TL01164	NM_152280	23208	SYT11	synaptotagmin XI	16
TL01165	NM_006912	6016	RIT1	Ras-like without CAAX 1	17
TL01166	NM_014949	22889	KIAA0907	KIAA0907	18
TL01167	NM_004723	9181	ARHGEF2	rho/rac guanine nucleotide exchange factor (GEF) 2	17
TL01168	NM_003145	6746	SSR2	signal sequence receptor, beta (translocon-associated protein beta)	18
TL01169	NM_020131	56893	UBQLN4	ubiquilin 4	18
TL01170	NM_014017	28956	MAPBPIP	mitogen-activated protein-binding protein-interacting protein	16
TL01173	NM_005572|NM_170707|NM_170708	4000	LMNA	lamin A/C	18
TL01175	NM_014655	9673	SLC25A44	solute carrier family 25, member 44	18
TL01176	NM_007221	11243	PMF1	polyamine-modulated factor 1	18
TL01179	NM_015327	23381	SMG5	Smg-5 homolog, nonsense mediated mRNA decay factor (C. elegans)	18
TL01182	NM_001008800|NM_001008883|NM_005998	7203	CCT3	chaperonin containing TCP1, subunit 3 (gamma)	18
TL01186	NM_005920	4209	MEF2D	myocyte enhancer factor 2D	18
TL01188	NM_144772	128240	APOA1BP	apolipoprotein A-I binding protein	16
TL01189	NM_015590|NM_182679	54865	GPATCH4	G patch domain containing 4	18
TL01193	NM_001878	1382	CRABP2	cellular retinoic acid binding protein 2	16
TL01194	NM_030980	81875	ISG20L2	interferon stimulated exonuclease gene 20kDa-like 2	18
TL01196	NM_024540|NM_145729	79590	MRPL24	mitochondrial ribosomal protein L24	18
TL01197	NM_004494	3068	HDGF	hepatoma-derived growth factor (high-mobility group protein 1-like)	18
TL01198	NM_005973|NM_199416	5546	PRCC	papillary renal cell carcinoma (translocation-associated)	17
TL01204	NM_014784|NM_198236	9826	ARHGEF11	Rho guanine nucleotide exchange factor (GEF) 11	16
TL01213	NM_018240	55243	KIRREL	kin of IRRE like (Drosophila)	16
TL01222	NM_005531	3428	IFI16	interferon, gamma-inducible protein 16	18
TL01234	NM_003564	8407	TAGLN2	transgelin 2	18
TL01239	NM_052868	93185	IGSF8	immunoglobulin superfamily, member 8	16
TL01243	NM_003768	8682	PEA15	phosphoprotein enriched in astrocytes 15	18
TL01244	NM_015726	50717	WDR42A	WD repeat domain 42A	18
TL01245	NM_002857	5824	PEX19	peroxisomal biogenesis factor 19	18
TL01246	NM_001098398|NM_004371	1314	COPA	coatomer protein complex, subunit alpha	18
TL01247	NM_015331	23385	NCSTN	nicastrin	18
TL01259	NM_016946|NM_144503	50848	F11R	F11 receptor	18
TL01261	NM_001025598|NM_181720	257106	ARHGAP30	Rho GTPase activating protein 30	16
TL01264	NM_012394	5202	PFDN2	prefoldin subunit 2	16
TL01265	NM_005600	4817	NIT1	nitrilase 1	16
TL01266	NM_001039711|NM_001039712|NM_032998	9191	DEDD	death effector domain containing	16
TL01267	NM_016406	51506	UFC1	ubiquitin-fold modifier conjugating enzyme 1	17
TL01268	NM_001014443|NM_012475	27005	USP21	ubiquitin specific peptidase 21	17
TL01270	NM_003779	8703	B4GALT3	UDP-Gal:betaGlcNAc beta 1,4- galactosyltransferase, polypeptide 3	18
TL01272	NM_004550	4720	NDUFS2	NADH dehydrogenase (ubiquinone) Fe-S protein 2, 49kDa (NADH-coenzyme Q reductase)	17
TL01275	NM_032174	84134	TOMM40L	translocase of outer mitochondrial membrane 40 homolog (yeast)-like	18
TL01278	NM_001035511|NM_001035512|NM_001035513|NM_003001	6391	SDHC	succinate dehydrogenase complex, subunit C, integral membrane protein, 15kDa	18
TL01280	NM_021642	2212	FCGR2A	Fc fragment of IgG, low affinity IIa, receptor (CD32)	16
TL01288	NM_007348	22926	ATF6	activating transcription factor 6	18
TL01289	NM_015441	25903	OLFML2B	olfactomedin-like 2B	16
TL01294	NM_175866	127933	UHMK1	U2AF homology motif (UHM) kinase 1	18
TL01295	NM_003115	6675	UAP1	UDP-N-acteylglucosamine pyrophosphorylase 1	16
TL01296	NM_001014796|NM_006182	4921	DDR2	discoidin domain receptor family, member 2	16
TL01297	NM_016371	51478	HSD17B7	hydroxysteroid (17-beta) dehydrogenase 7	17
TL01300	NM_003617	8490	RGS5	regulator of G-protein signalling 5	18
TL01302	NM_002585	5087	PBX1	pre-B-cell leukemia homeobox 1	16
TL01306	NM_004528	4259	MGST3	microsomal glutathione S-transferase 3	17
TL01307	NM_000696	223	ALDH9A1	aldehyde dehydrogenase 9 family, member A1	18
TL01308	NM_019026	54499	TMCO1	transmembrane and coiled-coil domains 1	18
TL01309	NM_012474	7371	UCK2	uridine-cytidine kinase 2	16
TL01310	NM_017542	57645	POGK	pogo transposable element with KRAB domain	16
TL01311	NM_053053	117143	TADA1L	transcriptional adaptor 1 (HFI1 homolog, yeast)-like	16
TL01316	NM_002697	5451	POU2F1	POU class 2 homeobox 1	17
TL01318	NM_003851	8804	CREG1	cellular repressor of E1A-stimulated genes 1	18
TL01320	NM_003953|NM_024569	9019	MPZL1	myelin protein zero-like 1	18
TL01322	NM_015415	25874	BRP44	brain protein 44	18
TL01323	NM_001017977|NM_018442	55827	IQWD1	IQ motif and WD repeats 1	18
TL01331	NM_001001787|NM_001677	481	ATP1B1	ATPase, Na+/K+ transporting, beta 1 polypeptide	17
TL01333	NM_003666	8548	BLZF1	basic leucine zipper nuclear factor 1 (JEM-1)	18
TL01342	NM_020423|NM_181093	57147	SCYL3	SCY1-like 3 (S. cerevisiae)	17
TL01343	NM_014970	22920	KIFAP3	kinesin-associated protein 3	16
TL01344	NM_152281	92344	SCYL1BP1	SCY1-like 1 binding protein 1	16
TL01351	NM_015172	23215	BAT2D1	BAT2 domain containing 1	18
TL01354	NM_001007239|NM_014955|NM_015935	51603	KIAA0859	KIAA0859	17
TL01357	NM_002642|NM_153747	5279	PIGC	phosphatidylinositol glycan anchor biosynthesis, class C	16
TL01358	NM_014283|NM_016227	51430	C1orf9	chromosome 1 open reading frame 9	16
TL01362	NM_004905	9588	PRDX6	peroxiredoxin 6	18
TL01365	NM_014458	27252	KLHL20	kelch-like 20 (Drosophila)	17
TL01367	NM_018122	55157	DARS2	aspartyl-tRNA synthetase 2, mitochondrial	17
TL01372	NM_001007214|NM_014412	27101	CACYBP	calcyclin binding protein	17
TL01373	NM_022100	63931	MRPS14	mitochondrial ribosomal protein S14	18
TL01376	NM_001001740|NM_022457	64326	RFWD2	ring finger and WD repeat domain 2	17
TL01381	NM_004841|NM_170692	9462	RASAL2	RAS protein activator like 2	16
TL01384	NM_018037|NM_152663	55103	RALGPS2	Ral GEF with PH domain and SH3 binding motif 2	18
TL01386	NM_014864	9917	FAM20B	family with sequence similarity 20, member B	18
TL01387	NM_022371	64222	TOR3A	torsin family 3, member A	17
TL01389	NM_003101	6646	SOAT1	sterol O-acyltransferase (acyl-Coenzyme A: cholesterol acyltransferase) 1	17
TL01395	NM_015602	26092	TOR1AIP1	torsin A interacting protein 1	18
TL01396	NM_014810	9857	CEP350	centrosomal protein 350kDa	17
TL01397	NM_001004128|NM_002826	5768	QSOX1	quiescin Q6 sulfhydryl oxidase 1	18
TL01399	NM_032360	84320	ACBD6	acyl-Coenzyme A binding domain containing 6	16
TL01400	NM_004736	9213	XPR1	xenotropic and polytropic retrovirus receptor	16
TL01401	NM_005819	10228	STX6	syntaxin 6	18
TL01405	NM_001033044|NM_001033056|NM_002065	2752	GLUL	glutamate-ammonia ligase (glutamine synthetase)	18
TL01407	NM_002928	6004	RGS16	regulator of G-protein signalling 16	18
TL01410	NM_001357	1660	DHX9	DEAH (Asp-Glu-Ala-His) box polypeptide 9	18
TL01412	NM_002293	3915	LAMC1	laminin, gamma 1 (formerly LAMB2)	17
TL01415	NM_014837|NM_173156|NM_201568|NM_201569	9887	SMG7	Smg-7 homolog, nonsense mediated mRNA decay factor (C. elegans)	18
TL01417	NM_005717	10092	ARPC5	actin related protein 2/3 complex, subunit 5, 16kDa	18
TL01421	NM_052965	116461	C1orf19	chromosome 1 open reading frame 19	16
TL01422	NM_030806	81563	C1orf21	chromosome 1 open reading frame 21	17
TL01423	NM_025191	80267	EDEM3	ER degradation enhancer, mannosidase alpha-like 3	17
TL01424	NM_052966	116496	FAM129A	family with sequence similarity 129, member A	18
TL01425	NM_007212	6045	RNF2	ring finger protein 2	18
TL01426	NM_030934	81627	C1orf25	chromosome 1 open reading frame 25	16
TL01428	NM_006469	10625	IVNS1ABP	influenza virus NS1A binding protein	18
TL01431	NM_003292	7175	TPR	translocated promoter region (to activated MET oncogene)	18
TL01432	NM_017847	54953	C1orf27	chromosome 1 open reading frame 27	17
TL01441	NM_002923	5997	RGS2	regulator of G-protein signalling 2, 24kDa	17
TL01442	NM_015984	51377	UCHL5	ubiquitin carboxyl-terminal hydrolase L5	16
TL01443	NM_001042369|NM_001042370|NM_004600	6738	TROVE2	TROVE domain family, member 2	17
TL01445	NM_024529	79577	CDC73	cell division cycle 73, Paf1/RNA polymerase II complex component, homolog (S. cerevisiae)	17
TL01447	NM_000186|NM_001014975	3075	CFH	complement factor H	17
TL01460	NM_133494	140609	NEK7	NIMA (never in mitosis gene a)-related kinase 7	18
TL01462	NM_002838|NM_080921|NM_080922|NM_080923	5788	PTPRC	protein tyrosine phosphatase, receptor type, C	16
TL01464	NM_012482	23528	ZNF281	zinc finger protein 281	17
TL01471	NM_016456	252839	TMEM9	transmembrane protein 9	17
TL01478	NM_004078	1465	CSRP1	cysteine and glycine-rich protein 1	18
TL01479	NM_020443	89796	NAV1	neuron navigator 1	17
TL01480	NM_018085	55705	IPO9	importin 9	18
TL01482	NM_006335	10440	TIMM17A	translocase of inner mitochondrial membrane 17 homolog A (yeast)	18
TL01483	NM_020216	6051	RNPEP	arginyl aminopeptidase (aminopeptidase B)	17
TL01489	NM_014176	29089	UBE2T	ubiquitin-conjugating enzyme E2T (putative)	18
TL01490	NM_002481|NM_032103|NM_032104|NM_032105	4660	PPP1R12B	protein phosphatase 1, regulatory (inhibitor) subunit 12B	17
TL01492	NM_006618	10765	JARID1B	jumonji, AT rich interactive domain 1B	18
TL01493	NM_002871	5877	RABIF	RAB interacting factor	17
TL01494	NM_021633	59349	KLHL12	kelch-like 12 (Drosophila)	18
TL01495	NM_015999	51094	ADIPOR1	adiponectin receptor 1	18
TL01496	NM_016243	51706	CYB5R1	cytochrome b5 reductase 1	18
TL01497	NM_001079809|NM_138391	653659|92703	TMEM183A|TMEM183B	transmembrane protein 183A|transmembrane protein 183B	17
TL01504	NM_006763	7832	BTG2	BTG family, member 2	18
TL01505	NM_002023	2331	FMOD	fibromodulin	17
TL01508	NM_001001396|NM_001684	493	ATP2B4	ATPase, Ca++ transporting, plasma membrane 4	18
TL01510	NM_014827	9877	ZC3H11A	zinc finger CCCH-type containing 11A	18
TL01511	NM_003094	6635	SNRPE	small nuclear ribonucleoprotein polypeptide E	17
TL01519	NM_032833	84919	PPP1R15B	protein phosphatase 1, regulatory (inhibitor) subunit 15B	17
TL01521	NM_002393	4194	MDM4	Mdm4, transformed 3T3 cell double minute 4, p53 binding protein (mouse)	17
TL01525	NM_005057	5929	RBBP5	retinoblastoma binding protein 5	16
TL01531	NM_002596|NM_212502|NM_212503	5129	PCTK3	PCTAIRE protein kinase 3	17
TL01535	NM_022731	64710	NUCKS1	nuclear casein kinase and cyclin-dependent kinase substrate 1	18
TL01536	NM_003929	8934	RAB7L1	RAB7, member RAS oncogene family-like 1	18
TL01537	NM_173854	254428	SLC41A1	solute carrier family 41, member 1	16
TL01544	NM_014002	9641	IKBKE	inhibitor of kappa light polypeptide gene enhancer in B-cells, kinase epsilon	16
TL01545	NM_182663|NM_182664|NM_182665	83593	RASSF5	Ras association (RalGDS/AF-6) domain family 5	17
TL01548	NM_004759|NM_032960	9261	MAPKAPK2	mitogen-activated protein kinase-activated protein kinase 2	18
TL01558	NM_001018053|NM_006212	5208	PFKFB2	6-phosphofructo-2-kinase/fructose-2,6-biphosphatase 2	17
TL01561	NM_000574	1604	CD55	CD55 molecule, decay accelerating factor for complement (Cromer blood group)	18
TL01564	NM_002389|NM_153826|NM_172350|NM_172351|NM_172352|NM_172353|NM_172354|NM_172355|NM_172356|NM_172357|NM_172358|NM_172359|NM_172360|NM_172361	4179	CD46	CD46 molecule, complement regulatory protein	18
TL01565	NM_001025109|NM_001773	947	CD34	CD34 molecule	17
TL01566	NM_025179	5362	PLXNA2	plexin A2	16
TL01568	NM_000228|NM_001017402	3914	LAMB3	laminin, beta 3	16
TL01573	NM_006147	3664	IRF6	interferon regulatory factor 6	17
TL01579	NM_018254	55758	RCOR3	REST corepressor 3	17
TL01580	NM_001033910|NM_004619|NM_145759	7188	TRAF5	TNF receptor-associated factor 5	17
TL01583	NM_021194	7779	SLC30A1	solute carrier family 30 (zinc transporter), member 1	18
TL01585	NM_014873	9926	LPGAT1	lysophosphatidylglycerol acyltransferase 1	18
TL01586	NM_015434	25896	INTS7	integrator complex subunit 7	17
TL01588	NM_006243	5525	PPP2R5A	protein phosphatase 2, regulatory subunit B', alpha isoform	18
TL01590	NM_013349	29937	NENF	neuron derived neurotrophic factor	16
TL01591	NM_001030287|NM_001040619|NM_001674|NM_004024	467	ATF3	activating transcription factor 3	18
TL01593	NM_001042549|NM_015471	25936	NSL1	NSL1, MIND kinetochore complex component, homolog (S. cerevisiae)	17
TL01598	NM_144567	90806	ANGEL2	angel homolog 2 (Drosophila)	17
TL01599	NM_012424	26750	RPS6KC1	ribosomal protein S6 kinase, 52kDa, polypeptide 1	17
TL01601	NM_020197	56950	SMYD2	SET and MYND domain containing 2	16
TL01603	NM_016343	1063	CENPF	centromere protein F, 350/400ka (mitosin)	17
TL01605	NM_016121	51133	KCTD3	potassium channel tetramerisation domain containing 3	18
TL01608	NM_018040	55105	GPATCH2	G patch domain containing 2	18
TL01610	NM_016052	51018	RRP15	ribosomal RNA processing 15 homolog (S. cerevisiae)	16
TL01612	NM_138794	127018	LYPLAL1	lysophospholipase-like 1	16
TL01614	NM_004446	2058	EPRS	glutamyl-prolyl-tRNA synthetase	18
TL01615	NM_006085	10380	BPNT1	3'(2'), 5'-bisphosphate nucleotidase 1	16
TL01616	NM_018060	55699	IARS2	isoleucyl-tRNA synthetase 2, mitochondrial	17
TL01617	NM_012414	25782	RAB3GAP2	RAB3 GTPase activating protein subunit 2 (non-catalytic)	17
TL01619	NM_024709	79762	C1orf115	chromosome 1 open reading frame 115	16
TL01624	NM_007207|NM_144728|NM_144729	11221	DUSP10	dual specificity phosphatase 10	16
TL01627	NM_198551	375056	MIA3	melanoma inhibitory activity family, member 3	18
TL01628	NM_022831	64853	C1orf80	chromosome 1 open reading frame 80	18
TL01634	NM_001748	824	CAPN2	calpain 2, (m/II) large subunit	18
TL01635	NM_001031685|NM_005426	7159	TP53BP2	tumor protein p53 binding protein, 2	18
TL01636	NM_015176	23219	FBXO28	F-box protein 28	18
TL01638	NM_002533|NM_206840	4931	NVL	nuclear VCP-like	16
TL01639	NM_014184	29097	CNIH4	cornichon homolog 4 (Drosophila)	17
TL01640	NM_025160	80232	WDR26	WD repeat domain 26	18
TL01642	NM_002296|NM_194442	3930	LBR	lamin B receptor	17
TL01643	NM_001008493|NM_018212	55740	ENAH	enabled homolog (Drosophila)	16
TL01644	NM_003133	6726	SRP9	signal recognition particle 9kDa	18
TL01646	NM_014698	9725	TMEM63A	transmembrane protein 63A	18
TL01648	NM_013328	29920	PYCR2	pyrroline-5-carboxylate reductase family, member 2	18
TL01651	NM_002107	3020	H3F3A	H3 histone, family 3A	18
TL01652	NM_022735	64746	ACBD3	acyl-Coenzyme A binding domain containing 3	17
TL01655	NM_001618	142	PARP1	poly (ADP-ribose) polymerase family, member 1	18
TL01657	NM_000447|NM_012486	5664	PSEN2	presenilin 2 (Alzheimer disease 4)	16
TL01658	NM_020247	56997	CABC1	chaperone, ABC1 activity of bc1 complex homolog (S. pombe)	18
TL01661	NM_023007	65094	JMJD4	jumonji domain containing 4	18
TL01662	NM_053052	116841	C1orf142	chromosome 1 open reading frame 142	18
TL01666	NM_001024226|NM_001024227|NM_001024228|NM_001658	375	ARF1	ADP-ribosylation factor 1	18
TL01669	NM_000858	2987	GUK1	guanylate kinase 1	17
TL01671	NM_001010867	200205	C1orf69	chromosome 1 open reading frame 69	16
TL01673	NM_145214	81559	TRIM11	tripartite motif-containing 11	16
TL01676	NM_004578	5867	RAB4A	RAB4A, member RAS oncogene family	17
TL01677	NM_145257	126731	C1orf96	chromosome 1 open reading frame 96	17
TL01679	NM_018230	55746	NUP133	nucleoporin 133kDa	17
TL01683	NM_004481	2590	GALNT2	UDP-N-acetyl-alpha-D-galactosamine:polypeptide N-acetylgalactosaminyltransferase 2 (GalNAc-T2)	18
TL01685	NM_007357	22796	COG2	component of oligomeric golgi complex 2	18
TL01688	NM_032800	84886	C1orf198	chromosome 1 open reading frame 198	16
TL01690	NM_022786	64801	ARV1	ARV1 homolog (S. cerevisiae)	17
TL01694	NM_014236	8443	GNPAT	glyceronephosphate O-acyltransferase	18
TL01696	NM_022051	54583	EGLN1	egl nine homolog 1 (C. elegans)	18
TL01697	NM_005999	7257	TSNAX	translin-associated factor X	18
TL01700	NM_032324	84284	C1orf57	chromosome 1 open reading frame 57	16
TL01705	NM_001012985	388753	C1orf31	chromosome 1 open reading frame 31	16
TL01706	NM_005646	6894	TARBP1	TAR (HIV-1) RNA binding protein 1	16
TL01707	NM_001077397|NM_182972	359948	IRF2BP2	interferon regulatory factor 2 binding protein 2	18
TL01708	NM_014765	9804	TOMM20	translocase of outer mitochondrial membrane 20 homolog (yeast)	18
TL01709	NM_015014	23029	RBM34	RNA binding motif protein 34	16
TL01710	NM_016374|NM_031371	51742	ARID4B	AT rich interactive domain 4B (RBP1-like)	18
TL01711	NM_001037277|NM_001037278|NM_004837	9453	GGPS1	geranylgeranyl diphosphate synthase 1	17
TL01712	NM_001079515|NM_003193	6905	TBCE	tubulin folding cofactor E	17
TL01713	NM_152490	148789	B3GALNT2	beta-1,3-N-acetylgalactosaminyltransferase 2	17
TL01715	NM_000081	1130	LYST	lysosomal trafficking regulator	17
TL01716	NM_002508	4811	NID1	nidogen 1	17
TL01720	NM_006499|NM_201543|NM_201544|NM_201545	3964	LGALS8	lectin, galactoside-binding, soluble, 8 (galectin 8)	18
TL01721	NM_018072	55127	HEATR1	HEAT repeat containing 1	17
TL01723	NM_000254	4548	MTR	5-methyltetrahydrofolate-homocysteine methyltransferase	18
TL01730	NM_000143	2271	FH	fumarate hydratase	18
TL01737	NM_001042404|NM_001042405|NM_014812	9859	CEP170	centrosomal protein 170kDa	18
TL01738	NM_006642	10806	SDCCAG8	serologically defined colon cancer antigen 8	16
TL01739	NM_005465|NM_181690	10000	AKT3	v-akt murine thymoma viral oncogene homolog 3 (protein kinase B, gamma)	17
TL01742	NM_001126	159	ADSS	adenylosuccinate synthase	18
TL01744	NM_016076	51029	C1orf121	chromosome 1 open reading frame 121	18
TL01745	NM_198076	116228	FAM36A	family with sequence similarity 36, member A	18
TL01746	NM_004501|NM_031844	3192	HNRPU	heterogeneous nuclear ribonucleoprotein U (scaffold attachment factor A)	18
TL01750	NM_022366	64216	TFB2M	transcription factor B2, mitochondrial	16
TL01751	NM_152609	163882	C1orf71	chromosome 1 open reading frame 71	17
TL01752	NM_016002	51097	SCCPDH	saccharopine dehydrogenase (putative)	17
TL01753	NM_015446	25909	AHCTF1	AT hook containing transcription factor 1	17
TL01758	NM_032752	84838	ZNF496	zinc finger protein 496	18
TL01764	NM_030645	80851	SH3BP5L	SH3-binding domain protein 5-like	17
TL01765	NM_024836	79894	ZNF672	zinc finger protein 672	17
TL01766	NM_017865	55657	ZNF692	zinc finger protein 692	17
TL01769	NM_006624|NM_212479	10771	ZMYND11	zinc finger, MYND domain containing 11	17
TL01770	NM_014974	22982	DIP2C	DIP2 disco-interacting protein 2 homolog C (Drosophila)	17
TL01771	NM_015155	23185	LARP5	La ribonucleoprotein domain family, member 5	18
TL01772	NM_012341	23560	GTPBP4	GTP binding protein 4	18
TL01774	NM_004508	3422	IDI1	isopentenyl-diphosphate delta isomerase 1	17
TL01778	NM_002627	5214	PFKP	phosphofructokinase, platelet	17
TL01779	NM_014889	10531	PITRM1	pitrilysin metallopeptidase 1	18
TL01780	NM_001300	1316	KLF6	Kruppel-like factor 6	18
TL01784	NM_003739	8644	AKR1C3	aldo-keto reductase family 1, member C3 (3-alpha hydroxysteroid dehydrogenase, type II)	17
TL01789	NM_001047160|NM_005863	10276	NET1	neuroepithelial cell transforming gene 1	18
TL01790	NM_024701	79754	ASB13	ankyrin repeat and SOCS box-containing 13	16
TL01791	NM_017782	54906	C10orf18	chromosome 10 open reading frame 18	17
TL01792	NM_001494	2665	GDI2	GDP dissociation inhibitor 2	18
TL01794	NM_032807|NM_178150	84893	FBXO18	F-box protein, helicase, 18	18
TL01797	NM_032905	84991	RBM17	RNA binding motif protein 17	18
TL01798	NM_004566	5209	PFKFB3	6-phosphofructo-2-kinase/fructose-2,6-biphosphatase 3	17
TL01804	NM_001001973|NM_005174	509	ATP5C1	ATP synthase, H+ transporting, mitochondrial F1 complex, gamma polypeptide 1	18
TL01807	NM_001025076|NM_001025077|NM_001083591|NM_006561	10659	CUGBP2	CUG triplet repeat, RNA binding protein 2	17
TL01811	NM_015542|NM_080599	26019	UPF2	UPF2 regulator of nonsense transcripts homolog (yeast)	18
TL01812	NM_018706	55526	DHTKD1	dehydrogenase E1 and transketolase domain containing 1	17
TL01814	NM_014142	11164	NUDT5	nudix (nucleoside diphosphate linked moiety X)-type motif 5	18
TL01815	NM_006023	8872	CDC123	cell division cycle 123 homolog (S. cerevisiae)	16
TL01818	NM_001008211|NM_001008212|NM_001008213|NM_021980	10133	OPTN	optineurin	16
TL01821	NM_001037537|NM_006214	5264	PHYH	phytanoyl-CoA 2-hydroxylase	17
TL01822	NM_012247	22929	SEPHS1	selenophosphate synthetase 1	18
TL01824	NM_003675	8559	PRPF18	PRP18 pre-mRNA processing factor 18 homolog (S. cerevisiae)	17
TL01825	NM_018027	55691	FRMD4A	FERM domain containing 4A	16
TL01826	NM_031453	83641	FAM107B	family with sequence similarity 107, member B	18
TL01828	NM_016299	51182	HSPA14	heat shock 70kDa protein 14	16
TL01830	NM_001033855|NM_001033857|NM_001033858|NM_022487	64421	DCLRE1C	DNA cross-link repair 1C (PSO2 homolog, S. cerevisiae)	17
TL01839	NM_024948	80013	C10orf97	chromosome 10 open reading frame 97	17
TL01840	NM_001001484|NM_030664	9317	PTER	phosphotriesterase related	17
TL01842	NM_012425|NM_152724	6251	RSU1	Ras suppressor protein 1	16
TL01845	NM_003380	7431	VIM	vimentin	18
TL01848	NM_003473	8027	STAM	signal transducing adaptor molecule (SH3 domain and ITAM motif) 1	17
TL01855	NM_178815	221079	ARL5B	ADP-ribosylation factor-like 5B	16
TL01861	NM_001009569|NM_004641	8028	MLLT10	myeloid/lymphoid or mixed-lineage leukemia (trithorax homolog, Drosophila); translocated to, 10	18
TL01863	NM_012071	23412	COMMD3	COMM domain containing 3	17
TL01864	NM_005180	648	BMI1	BMI1 polycomb ring finger oncogene	18
TL01866	NM_005028	5305	PIP5K2A	phosphatidylinositol-4-phosphate 5-kinase, type II, alpha	17
TL01872	NM_020824	57584	ARHGAP21	Rho GTPase activating protein 21	17
TL01881	NM_001012750|NM_001012751|NM_001012752|NM_005470	10006	ABI1	abl-interactor 1	18
TL01883	NM_014263|NM_139312	10730	YME1L1	YME1-like 1 (S. cerevisiae)	18
TL01885	NM_001042473|NM_145698	91452	ACBD5	acyl-Coenzyme A binding domain containing 5	16
TL01891	NM_016628|NM_100264|NM_100486	51322	WAC	WW domain containing adaptor with coiled-coil	18
TL01894	NM_003174|NM_021738	6840	SVIL	supervillin	17
TL01895	NM_020848	57608	KIAA1462	KIAA1462	16
TL01900	NM_030751	6935	ZEB1	zinc finger E-box binding homeobox 1	16
TL01902	NM_004521	3799	KIF5B	kinesin family member 5B	18
TL01903	NM_025209	80314	EPC1	enhancer of polycomb homolog 1 (Drosophila)	17
TL01905	NM_002211|NM_033666|NM_033667|NM_033668|NM_033669|NM_133376	3688	ITGB1	integrin, beta 1 (fibronectin receptor, beta polypeptide, antigen CD29 includes MDF2, MSK12)	18
TL01906	NM_001024628|NM_001024629|NM_003873	8829	NRP1	neuropilin 1	17
TL01907	NM_019619	56288	PARD3	par-3 partitioning defective 3 homolog (C. elegans)	17
TL01908	NM_003591	8453	CUL2	cullin 2	17
TL01910	NM_145012|NM_181698	219771	CCNY	cyclin Y	16
TL01913	NM_021045	57209	ZNF248	zinc finger protein 248	17
TL01914	NM_145011	219749	ZNF25	zinc finger protein 25	17
TL01915	NM_006954|NM_006974	7581	ZNF33A	zinc finger protein 33A	17
TL01916	NM_001007094|NM_003421	7587	ZNF37A	zinc finger protein 37A	16
TL01917	NM_006955	7582	ZNF33B	zinc finger protein 33B	16
TL01918	NM_014753	9790	BMS1	BMS1 homolog, ribosome assembly protein (yeast)	18
TL01920	NM_018590	55454	GALNACT-2	chondroitin sulfate GalNAcT-2	17
TL01923	NM_001098204|NM_001098205|NM_001098206|NM_001098207|NM_001098208|NM_004966	3185	HNRPF	heterogeneous nuclear ribonucleoprotein F	18
TL01926	NM_001005368|NM_006973	7580	ZNF32	zinc finger protein 32	16
TL01927	NM_000609|NM_001033886|NM_199168	6387	CXCL12	chemokine (C-X-C motif) ligand 12 (stromal cell-derived factor 1)	16
TL01928	NM_032023	83937	RASSF4	Ras association (RalGDS/AF-6) domain family 4	16
TL01929	NM_007021	11067	C10orf10	chromosome 10 open reading frame 10	18
TL01931	NM_006963	7570	ZNF22	zinc finger protein 22 (KOX 15)	17
TL01934	NM_001002265|NM_001002266|NM_145021	220972	MARCH8	membrane-associated ring finger (C3HC4) 8	17
TL01936	NM_015262	253725	FAM21C	family with sequence similarity 21, member C	18
TL01952	NM_002750|NM_139046|NM_139047|NM_139049	5599	MAPK8	mitogen-activated protein kinase 8	17
TL01965	NM_005437	8031	NCOA4	nuclear receptor coactivator 4	18
TL01966	NM_006327	10431	TIMM23	translocase of inner mitochondrial membrane 23 homolog (yeast)	18
TL01968	NM_001005751	387680	RP11-56A21.1	similar to KIAA0592 protein	18
TL01970	NM_147156	259230	SGMS1	sphingomyelin synthase 1	17
TL01977	NM_001005413|NM_007057|NM_032997	11130	ZWINT	ZW10 interactor	17
TL01980	NM_003338	7321	UBE2D1	ubiquitin-conjugating enzyme E2D 1 (UBC4/5 homolog, yeast)	16
TL01981	NM_003201	7019	TFAM	transcription factor A, mitochondrial	17
TL01986	NM_005436	8030	CCDC6	coiled-coil domain containing 6	18
TL01988	NM_001786|NM_033379	983	CDC2	cell division cycle 2, G1 to S and G2 to M	17
TL01992	NM_032199	84159	ARID5B	AT rich interactive domain 5B (MRF1-like)	16
TL01997	NM_004241|NM_032776	221037	JMJD1C	jumonji domain containing 1C	18
TL01998	NM_001001330	221035	REEP3	receptor accessory protein 3	18
TL02003	NM_015601|NM_022079	26091	HERC4	hect domain and RLD 4	17
TL02006	NM_012207|NM_021644	3189	HNRPH3	heterogeneous nuclear ribonucleoprotein H3 (2H9)	18
TL02007	NM_001042417|NM_017987	55680	RUFY2	RUN and FYVE domain containing 2	16
TL02011	NM_018237	55749	CCAR1	cell division cycle and apoptosis regulator 1	18
TL02013	NM_024045	79009	DDX50	DEAD (Asp-Glu-Ala-Asp) box polypeptide 50	18
TL02014	NM_004728	9188	DDX21	DEAD (Asp-Glu-Ala-Asp) box polypeptide 21	18
TL02015	NM_015634	26128	KIAA1279	KIAA1279	18
TL02016	NM_002727	5552	SRGN	serglycin	16
TL02017	NM_001035260|NM_004896	9559	VPS26A	vacuolar protein sorting 26 homolog A (S. pombe)	18
TL02018	NM_003171	6832	SUPV3L1	suppressor of var1, 3-like 1 (S. cerevisiae)	18
TL02020	NM_000188|NM_033496|NM_033497|NM_033498|NM_033500	3098	HK1	hexokinase 1	18
TL02022	NM_012339	23555	TSPAN15	tetraspanin 15	16
TL02027	NM_032797	84883	AIFM2	apoptosis-inducing factor, mitochondrion-associated, 2	17
TL02028	NM_001040273|NM_173555	219743	TYSND1	trypsin domain containing 1	16
TL02029	NM_020150	56681	SAR1A	SAR1 gene homolog A (S. cerevisiae)	17
TL02030	NM_021129	5464	PPA1	pyrophosphatase (inorganic) 1	18
TL02033	NM_004096	1979	EIF4EBP2	eukaryotic translation initiation factor 4E binding protein 2	18
TL02039	NM_003901	8879	SGPL1	sphingosine-1-phosphate lyase 1	18
TL02040	NM_000281	5092	PCBD1	pterin-4 alpha-carbinolamine dehydratase/dimerization cofactor of hepatocyte nuclear factor 1 alpha (TCF1)	16
TL02044	NM_022153	64115	C10orf54	chromosome 10 open reading frame 54	16
TL02045	NM_001042465|NM_001042466|NM_002778	5660	PSAP	prosaposin (variant Gaucher disease and variant metachromatic leukodystrophy)	18
TL02046	NM_004273	9469	CHST3	carbohydrate (chondroitin 6) sulfotransferase 3	16
TL02048	NM_015947	51008	ASCC1	activating signal cointegrator 1 complex subunit 1	17
TL02049	NM_173473	119504	C10orf104	chromosome 10 open reading frame 104	18
TL02050	NM_019058	54541	DDIT4	DNA-damage-inducible transcript 4	18
TL02051	NM_001002762|NM_017626	54788	DNAJB12	DnaJ (Hsp40) homolog, subfamily B, member 12	18
TL02052	NM_006077	10367	CBARA1	calcium binding atopy-related autoantigen 1	18
TL02053	NM_138357	90550	CCDC109A	coiled-coil domain containing 109A	18
TL02056	NM_000917|NM_001017962	5033	P4HA1	procollagen-proline, 2-oxoglutarate 4-dioxygenase (proline 4-hydroxylase), alpha polypeptide I	17
TL02058	NM_007265	11319	ECD	ecdysoneless homolog (Drosophila)	17
TL02059	NM_015190	23234	DNAJC9	DnaJ (Hsp40) homolog, subfamily C, member 9	17
TL02060	NM_016065	51021	MRPS16	mitochondrial ribosomal protein S16	17
TL02062	NM_001156|NM_004034	310	ANXA7	annexin A7	18
TL02064	NM_021132	5532	PPP3CB	protein phosphatase 3 (formerly 2B), catalytic subunit, beta isoform	18
TL02068	NM_004922|NM_198597	9632	SEC24C	SEC24 related gene family, member C (S. cerevisiae)	18
TL02071	NM_015037	23053	KIAA0913	KIAA0913	17
TL02072	NM_003635	8509	NDST2	N-deacetylase/N-sulfotransferase (heparan glucosaminyl) 2	17
TL02073	NM_001222|NM_172169|NM_172170|NM_172171|NM_172173	818	CAMK2G	calcium/calmodulin-dependent protein kinase (CaM kinase) II gamma	17
TL02075	NM_002658	5328	PLAU	plasminogen activator, urokinase	16
TL02076	NM_003373|NM_014000	7414	VCL	vinculin	17
TL02077	NM_012095|NM_207012	26985	AP3M1	adaptor-related protein complex 3, mu 1 subunit	17
TL02078	NM_001123|NM_006721	132	ADK	adenosine kinase	16
TL02079	NM_012330	23522	MYST4	MYST histone acetyltransferase (monocytic leukemia) 4	16
TL02083	NM_003375	7417	VDAC2	voltage-dependent anion channel 2	18
TL02088	NM_004747	9231	DLG5	discs, large homolog 5 (Drosophila)	16
TL02089	NM_007055	11128	POLR3A	polymerase (RNA) III (DNA directed) polypeptide A, 155kDa	18
TL02090	NM_001026|NM_033022	6229	RPS24	ribosomal protein S24	18
TL02091	NM_020338	57178	ZMIZ1	zinc finger, MIZ-type containing 1	18
TL02092	NM_005729	10105	PPIF	peptidylprolyl isomerase F (cyclophilin F)	18
TL02093	NM_153367	219654	C10orf56	chromosome 10 open reading frame 56	16
TL02099	NM_025125	80195	C10orf57	chromosome 10 open reading frame 57	18
TL02101	NM_001157|NM_145868|NM_145869	311	ANXA11	annexin A11	18
TL02105	NM_032333	84293	C10orf58	chromosome 10 open reading frame 58	18
TL02106	NM_030927	81619	TSPAN14	tetraspanin 14	18
TL02109	NM_014394	27069	GHITM	growth hormone inducible transmembrane protein	18
TL02115	NM_018999	54462	KIAA1128	KIAA1128	16
TL02117	NM_015045	23063	WAPAL	wings apart-like homolog (Drosophila)	18
TL02120	NM_004329	657	BMPR1A	bone morphogenetic protein receptor, type IA	17
TL02125	NM_005271	2746	GLUD1	glutamate dehydrogenase 1	18
TL02126	NM_019054	54537	FAM35A	family with sequence similarity 35, member A	16
TL02129	NM_032810	84896	ATAD1	ATPase family, AAA domain containing 1	17
TL02130	NM_000314	5728	PTEN	phosphatase and tensin homolog (mutated in multiple advanced cancers 1)	18
TL02137	NM_001613	59	ACTA2	actin, alpha 2, smooth muscle, aorta	17
TL02139	NM_000235	3988	LIPA	lipase A, lysosomal acid, cholesterol esterase (Wolman disease)	18
TL02140	NM_001547	3433	IFIT2	interferon-induced protein with tetratricopeptide repeats 2	17
TL02141	NM_001031683|NM_001549	3437	IFIT3	interferon-induced protein with tetratricopeptide repeats 3	17
TL02143	NM_001548	3434	IFIT1	interferon-induced protein with tetratricopeptide repeats 1	17
TL02147	NM_016195	9585	MPHOSPH1	M-phase phosphoprotein 1	16
TL02149	NM_006413	10556	RPP30	ribonuclease P/MRP 30kDa subunit	17
TL02151	NM_032373	84333	PCGF5	polycomb group ring finger 5	18
TL02154	NM_025235	80351	TNKS2	tankyrase, TRF1-interacting ankyrin-related ADP-ribose polymerase 2	16
TL02156	NM_003972	9044	BTAF1	BTAF1 RNA polymerase II, B-TFIID transcription factor-associated, 170kDa (Mot1 homolog, S. cerevisiae)	17
TL02158	NM_017824	54708	MARCH5	membrane-associated ring finger (C3HC4) 5	18
TL02159	NM_004969	3416	IDE	insulin-degrading enzyme	17
TL02165	NM_013451|NM_133337	26509	FER1L3	fer-1-like 3, myoferlin (C. elegans)	18
TL02166	NM_018131	55165	CEP55	centrosomal protein 55kDa	16
TL02174	NM_022451	64318	NOC3L	nucleolar complex associated 3 homolog (S. cerevisiae)	17
TL02182	NM_020992	9124	PDLIM1	PDZ and LIM domain 1 (elfin)	18
TL02184	NM_001017423|NM_002860	5832	ALDH18A1	aldehyde dehydrogenase 18 family, member A1	18
TL02185	NM_001013840|NM_015631	26123	C10orf61	chromosome 10 open reading frame 61	18
TL02186	NM_001098175|NM_001776	953	ENTPD1	ectonucleoside triphosphate diphosphohydrolase 1	18
TL02194	NM_020123	56889	TM9SF3	transmembrane 9 superfamily member 3	18
TL02199	NM_015179	23223	RRP12	ribosomal RNA processing 12 homolog (S. cerevisiae)	17
TL02200	NM_001029891|NM_002629	441531|5223	PGAM1|PGAM4	phosphoglycerate mutase 1 (brain)|phosphoglycerate mutase family member 4	18
TL02201	NM_016046	51013	EXOSC1	exosome component 1	17
TL02202	NM_032327|NM_198043|NM_198044|NM_198045|NM_198046	84287	ZDHHC16	zinc finger, DHHC-type containing 16	17
TL02203	NM_022362	64210	MMS19L	MMS19-like (MET18 homolog, S. cerevisiae)	18
TL02208	NM_018425	55361	PI4KII	phosphatidylinositol 4-kinase type II	17
TL02210	NM_001002261|NM_001002262|NM_144588	118813	ZFYVE27	zinc finger, FYVE domain containing 27	17
TL02214	NM_014472	27291	C10orf28	chromosome 10 open reading frame 28	16
TL02216	NM_032709	84795	C10orf33	chromosome 10 open reading frame 33	16
TL02217	NM_000195|NM_182638|NM_182639	3257	HPS1	Hermansky-Pudlak syndrome 1	18
TL02220	NM_002079	2805	GOT1	glutamic-oxaloacetic transaminase 1, soluble (aspartate aminotransferase 1)	18
TL02222	NM_031212	81894	SLC25A28	solute carrier family 25, member 28	17
TL02224	NM_004376|NM_078470	1355	COX15	COX15 homolog, cytochrome c oxidase assembly protein (yeast)	16
TL02225	NM_015960	51076	CUTC	cutC copper transporter homolog (E. coli)	16
TL02227	NM_015221	23268	DNMBP	dynamin binding protein	16
TL02229	NM_006459	10613	ERLIN1	ER lipid raft associated 1	18
TL02230	NM_001278	1147	CHUK	conserved helix-loop-helix ubiquitous kinase	16
TL02231	NM_018294	55280	CWF19L1	CWF19-like 1, cell cycle control (S. pombe)	17
TL02232	NM_001001342|NM_173809	282991	BLOC1S2	biogenesis of lysosome-related organelles complex-1, subunit 2	17
TL02234	NM_005063	6319	SCD	stearoyl-CoA desaturase (delta-9-desaturase)	18
TL02237	NM_005004	4714	NDUFB8	NADH dehydrogenase (ubiquinone) 1 beta subcomplex, 8, 19kDa	17
TL02238	NM_017902	55662	HIF1AN	hypoxia-inducible factor 1, alpha subunit inhibitor	17
TL02240	NM_018121	55719	C10orf6	chromosome 10 open reading frame 6	18
TL02242	NM_032112|NM_176792|NM_176793|NM_176794	84545	MRPL43	mitochondrial ribosomal protein L43	16
TL02243	NM_021830	56652	PEO1	progressive external ophthalmoplegia 1	16
TL02244	NM_032429	84445	LZTS2	leucine zipper, putative tumor suppressor 2	17
TL02246	NM_030971	81855	SFXN3	sideroflexin 3	17
TL02251	NM_003939|NM_033637	8945	BTRC	beta-transducin repeat containing	18
TL02252	NM_013274	27343	POLL	polymerase (DNA directed), lambda	18
TL02253	NM_015448	25911	RP11-529I10.4	deleted in a mouse model of primary ciliary dyskinesia	16
TL02254	NM_022039	6468	FBXW4	F-box and WD repeat domain containing 4	18
TL02257	NM_012215	10724	MGEA5	meningioma expressed antigen 5 (hyaluronidase)	18
TL02260	NM_003893	8861	LDB1	LIM domain binding 1	18
TL02261	NM_015062	23082	PPRC1	peroxisome proliferator-activated receptor gamma, coactivator-related 1	17
TL02262	NM_004741	9221	NOLC1	nucleolar and coiled-body phosphoprotein 1	18
TL02265	NM_004193	8729	GBF1	golgi-specific brefeldin A resistance factor 1	18
TL02266	NM_001077493|NM_001077494|NM_002502	4791	NFKB2	nuclear factor of kappa light polypeptide gene enhancer in B-cells 2 (p49/p100)	17
TL02269	NM_024040	79004	CUEDC2	CUE domain containing 2	16
TL02272	NM_005736	10121	ACTR1A	ARP1 actin-related protein 1 homolog A, centractin alpha (yeast)	18
TL02273	NM_016169	51684	SUFU	suppressor of fused homolog (Drosophila)	17
TL02274	NM_030912	81603	TRIM8	tripartite motif-containing 8	17
TL02275	NM_004311	403	ARL3	ADP-ribosylation factor-like 3	17
TL02276	NM_178858	118980	SFXN2	sideroflexin 2	17
TL02277	NM_001083913|NM_017787	54838	C10orf26	chromosome 10 open reading frame 26	18
TL02279	NM_144591	119032	C10orf32	chromosome 10 open reading frame 32	18
TL02282	NM_012229	22978	NT5C2	5'-nucleotidase, cytosolic II	18
TL02286	NM_032747	84833	USMG5	upregulated during skeletal muscle growth 5 homolog (mouse)	17
TL02287	NM_014976	22984	PDCD11	programmed cell death 11	17
TL02288	NM_015916	51063	FAM26B	family with sequence similarity 26, member B	16
TL02291	NM_014631	9644	SH3PXD2A	SH3 and PX domains 2A	18
TL02292	NM_024928	79991	OBFC1	oligonucleotide/oligosaccharide-binding fold containing 1	17
TL02293	NM_014720	9748	SLK	STE20-like kinase (yeast)	17
TL02297	NM_004832	9446	GSTO1	glutathione S-transferase omega 1	17
TL02299	NM_033397	85450	KIAA1754	KIAA1754	16
TL02303	NM_020383	7511	XPNPEP1	X-prolyl aminopeptidase (aminopeptidase P) 1, soluble	17
TL02304	NM_001121|NM_016824|NM_019903	120	ADD3	adducin 3 (gamma)	18
TL02305	NM_001008541|NM_005962|NM_130439	4601	MXI1	MAX interactor 1	17
TL02308	NM_005445	9126	SMC3	structural maintenance of chromosomes 3	17
TL02309	NM_014456|NM_145341	27250	PDCD4	programmed cell death 4 (neoplastic transformation inhibitor)	18
TL02310	NM_007373	8036	SHOC2	soc-2 suppressor of clear homolog (C. elegans)	18
TL02313	NM_016234|NM_203379|NM_203380	51703	ACSL5	acyl-CoA synthetase long-chain family member 5	17
TL02314	NM_022494	64429	ZDHHC6	zinc finger, DHHC-type containing 6	18
TL02315	NM_145206	143187	VTI1A	vesicle transport through interaction with t-SNAREs homolog 1A (yeast)	17
TL02316	NM_030756	6934	TCF7L2	transcription factor 7-like 2 (T-cell specific, HMG-box)	16
TL02319	NM_001227|NM_033338|NM_033339|NM_033340	840	CASP7	caspase 7, apoptosis-related cysteine peptidase	17
TL02322	NM_198514	374354	NHLRC2	NHL repeat containing 2	17
TL02326	NM_001001936|NM_032550	84632	AFAP1L2	actin filament associated protein 1-like 2	17
TL02327	NM_001003407|NM_001003408|NM_002313|NM_006720	3983	ABLIM1	actin binding LIM protein 1	18
TL02328	NM_020940	57700	KIAA1600	KIAA1600	18
TL02329	NM_139169	142940	TRUB1	TruB pseudouridine (psi) synthase homolog 1 (E. coli)	17
TL02339	NM_018330	57698	KIAA1598	KIAA1598	16
TL02345	NM_014904	22841	RAB11FIP2	RAB11 family interacting protein 2 (class I)	16
TL02346	NM_022063	63877	C10orf84	chromosome 10 open reading frame 84	16
TL02348	NM_153810	143384	C10orf46	chromosome 10 open reading frame 46	18
TL02349	NM_003750	8661	EIF3S10	eukaryotic translation initiation factor 3, subunit 10 theta, 150/170kDa	18
TL02350	NM_207009	404636	FAM45A	family with sequence similarity 45, member A	17
TL02351	NM_213649	119559	SFXN4	sideroflexin 4	17
TL02352	NM_006793|NM_014098	10935	PRDX3	peroxiredoxin 3	18
TL02355	NM_001033925|NM_003252	7073	TIAL1	TIA1 cytotoxic granule-associated RNA binding protein-like 1	18
TL02356	NM_004281	9531	BAG3	BCL2-associated athanogene 3	16
TL02357	NM_014937	22876	INPP5F	inositol polyphosphate-5-phosphatase F	17
TL02358	NM_024834	79892	C10orf119	chromosome 10 open reading frame 119	18
TL02359	NM_007190	11196	SEC23IP	SEC23 interacting protein	18
TL02361	NM_018117	55717	BRWD2	bromodomain and WD repeat domain containing 2	18
TL02363	NM_001001976|NM_007041	11101	ATE1	arginyltransferase 1	18
TL02364	NM_017615	54780	NSMCE4A	non-SMC element 4 homolog A (S. cerevisiae)	17
TL02365	NM_006997|NM_206860|NM_206861|NM_206862	10579	TACC2	transforming, acidic coiled-coil containing protein 2	16
TL02367	NM_001001974|NM_021622	59338	PLEKHA1	pleckstrin homology domain containing, family A (phosphoinositide binding specific) member 1	18
TL02376	NM_022466	64376	IKZF5	IKAROS family zinc finger 5 (Pegasus)	18
TL02379	NM_001007793|NM_004725	9184	BUB3	BUB3 budding uninhibited by benzimidazoles 3 homolog (yeast)	18
TL02382	NM_015892	51363	GALNAC4S-6ST	B cell RAG associated protein	17
TL02383	NM_000274	4942	OAT	ornithine aminotransferase (gyrate atrophy)	18
TL02384	NM_022126	64077	LHPP	phospholysine phosphohistidine inorganic pyrophosphate phosphatase	16
TL02385	NM_014661	9679	FAM53B	family with sequence similarity 53, member B	17
TL02387	NM_032182	23172	KIAA0157	KIAA0157	17
TL02388	NM_017580	54764	ZRANB1	zinc finger, RAN-binding domain containing 1	17
TL02392	NM_000375	7390	UROS	uroporphyrinogen III synthase (congenital erythropoietic porphyria)	18
TL02393	NM_016567|NM_078468|NM_078469	56647	BCCIP	BRCA2 and CDKN1A interacting protein	17
TL02394	NM_018180	55760	DHX32	DEAH (Asp-Glu-Ala-His) box polypeptide 32	16
TL02399	NM_001380	1793	DOCK1	dedicator of cytokinesis 1	16
TL02405	NM_002417	4288	MKI67	antigen identified by monoclonal antibody Ki-67	18
TL02408	NM_006541	10539	TXNL2	thioredoxin-like 2	18
TL02410	NM_004052	664	BNIP3	BCL2/adenovirus E1B 19kDa interacting protein 3	18
TL02416	NM_005539	3632	INPP5A	inositol polyphosphate-5-phosphatase, 40kDa	17
TL02425	NM_006659	10844	TUBGCP2	tubulin, gamma complex associated protein 2	18
TL02426	NM_145806	118472	ZNF511	zinc finger protein 511	16
TL02430	NM_004092	1892	ECHS1	enoyl Coenzyme A hydratase, short chain, 1, mitochondrial	18
TL02432	NM_138384	92170	MTG1	mitochondrial GTPase 1 homolog (S. cerevisiae)	18
TL02439	NM_016526	51272	BET1L	blocked early in transport 1 homolog (S. cerevisiae)-like	18
TL02440	NM_021932	60626	RIC8A	resistance to inhibitors of cholinesterase 8 homolog A (C. elegans)	18
TL02442	NM_002817|NM_175932	5719	PSMD13	proteasome (prosome, macropain) 26S subunit, non-ATPase, 13	18
TL02444	NM_025092	80162	ATHL1	ATH1, acid trehalase-like 1 (yeast)	18
TL02446	NM_006435	10581	IFITM2	interferon induced transmembrane protein 2 (1-8D)	18
TL02447	NM_003641	8519	IFITM1	interferon induced transmembrane protein 1 (9-27)	17
TL02448	NM_021034	10410	IFITM3	interferon induced transmembrane protein 3 (1-8U)	17
TL02451	NM_021805	59307	SIGIRR	single immunoglobulin and toll-interleukin 1 receptor (TIR) domain	16
TL02453	NM_030783	81490	PTDSS2	phosphatidylserine synthase 2	16
TL02454	NM_002939|NM_203383|NM_203384|NM_203385|NM_203386|NM_203387|NM_203388|NM_203389	6050	RNH1	ribonuclease/angiogenin inhibitor 1	18
TL02455	NM_005343|NM_176795	3265	HRAS	v-Ha-ras Harvey rat sarcoma viral oncogene homolog	16
TL02464	NM_021008	10522	DEAF1	deformed epidermal autoregulatory factor 1 (Drosophila)	17
TL02466	NM_022772	64787	EPS8L2	EPS8-like 2	17
TL02467	NM_006755	6888	TALDO1	transaldolase 1	17
TL02472	NM_001004	6181	RPLP2	ribosomal protein, large, P2	18
TL02473	NM_020376	57104	PNPLA2	patatin-like phospholipase domain containing 2	17
TL02475	NM_001039490|NM_004357|NM_139029|NM_139030	977	CD151	CD151 molecule (Raph blood group)	16
TL02476	NM_021128	5441	POLR2L	polymerase (RNA) II (DNA directed) polypeptide L, 7.6kDa	16
TL02477	NM_001025234|NM_001025235|NM_001025236|NM_001025237|NM_001025238|NM_001025239|NM_003271	7106	TSPAN4	tetraspanin 4	18
TL02478	NM_023947	66005	CHID1	chitinase domain containing 1	18
TL02479	NM_012305	161	AP2A2	adaptor-related protein complex 2, alpha 2 subunit	18
TL02480	NM_019009	54472	TOLLIP	toll interacting protein	17
TL02483	NM_001909	1509	CTSD	cathepsin D	18
TL02486	NM_001013253|NM_001013254|NM_001013255|NM_002339	4046	LSP1	lymphocyte-specific protein 1	16
TL02489	NM_000207|NM_000612|NM_001007139|NM_001042376	3481|3630|723961	IGF2|INS|INS-IGF2	insulin|insulin- insulin-like growth factor 2|insulin-like growth factor 2 (somatomedin A)	16
TL02494	NM_004356	975	CD81	CD81 molecule	17
TL02495	NM_005706	10078	TSSC4	tumor suppressing subtransferable candidate 4	17
TL02497	NM_000218|NM_181798	3784	KCNQ1	potassium voltage-gated channel, KQT-like subfamily, member 1	16
TL02498	NM_000076	1028	CDKN1C	cyclin-dependent kinase inhibitor 1C (p57, Kip2)	16
TL02502	NM_005969	4676	NAP1L4	nucleosome assembly protein 1-like 4	18
TL02503	NM_001014437|NM_001014438|NM_001751|NM_139273	833	CARS	cysteinyl-tRNA synthetase	17
TL02506	NM_007152	7748	ZNF195	zinc finger protein 195	16
TL02510	NM_005387|NM_016320|NM_139131|NM_139132	4928	NUP98	nucleoporin 98kDa	17
TL02512	NM_001665	391	RHOG	ras homolog gene family, member G (rho G)	18
TL02513	NM_003156	6786	STIM1	stromal interaction molecule 1	18
TL02514	NM_001033	6240	RRM1	ribonucleotide reductase M1 polypeptide	18
TL02520	NM_000518	3043	HBB	hemoglobin, beta	18
TL02526	NM_001003818|NM_001003819|NM_001003827|NM_021616|NM_058166|NM_130389|NM_130390	117854|445372|53840	TRIM34|TRIM6|TRIM6-TRIM34	tripartite motif-containing 34|tripartite motif-containing 6|tripartite motif-containing 6 and tripartite motif-containing 34	17
TL02527	NM_033034|NM_033092|NM_033093	85363	TRIM5	tripartite motif-containing 5	16
TL02528	NM_006074	10346	TRIM22	tripartite motif-containing 22	16
TL02530	NM_032127	84067	C11orf56	chromosome 11 open reading frame 56	17
TL02534	NM_000543|NM_001007593	6609	SMPD1	sphingomyelin phosphodiesterase 1, acid lysosomal (acid sphingomyelinase)	16
TL02535	NM_001164|NM_145689	322	APBB1	amyloid beta (A4) precursor protein-binding, family B, member 1 (Fe65)	16
TL02537	NM_006458|NM_033278	10612	TRIM3	tripartite motif-containing 3	16
TL02538	NM_012402	23647	ARFIP2	ADP-ribosylation factor interacting protein 2 (arfaptin 2)	18
TL02539	NM_012192	26515	FXC1	fracture callus 1 homolog (rat)	17
TL02543	NM_001014794|NM_001014795|NM_004517	3611	ILK	integrin-linked kinase	18
TL02544	NM_006284	6881	TAF10	TAF10 RNA polymerase II, TATA box binding protein (TBP)-associated factor, 30kDa	17
TL02545	NM_000391	1200	TPP1	tripeptidyl peptidase I	18
TL02547	NM_022061	63875	MRPL17	mitochondrial ribosomal protein L17	16
TL02552	NM_198474	283298	OLFML1	olfactomedin-like 1	16
TL02553	NM_003621	8495	PPFIBP2	PTPRF interacting protein, binding protein 2 (liprin beta 2)	17
TL02557	NM_003754	8665	EIF3S5	eukaryotic translation initiation factor 3, subunit 5 epsilon, 47kDa	18
TL02562	NM_000990|NM_001089587	389435|6157	RPL27A|hCG_21078	hCG21078|ribosomal protein L27a	18
TL02563	NM_005418|NM_139157|NM_213618	6764	ST5	suppression of tumorigenicity 5	17
TL02567	NM_020644	56674	TMEM9B	TMEM9 domain family, member B	18
TL02570	NM_015213	23258	RAB6IP1	RAB6 interacting protein 1	18
TL02572	NM_006391	10527	IPO7	importin 7	17
TL02573	NM_003442	7702	ZNF143	zinc finger protein 143	17
TL02574	NM_003390	7465	WEE1	WEE1 homolog (S. pombe)	16
TL02575	NM_015055	23075	SWAP70	SWAP-70 protein	17
TL02577	NM_001124	133	ADM	adrenomedullin	17
TL02579	NM_016422	50862	RNF141	ring finger protein 141	18
TL02582	NM_014633	9646	CTR9	Ctr9, Paf1/RNA polymerase II complex component, homolog (S. cerevisiae)	18
TL02583	NM_001042559|NM_001418	1982	EIF4G2	eukaryotic translation initiation factor 4 gamma, 2	18
TL02585	NM_017944	55031	USP47	ubiquitin specific peptidase 47	18
TL02589	NM_018222	55742	PARVA	parvin, alpha	16
TL02590	NM_021961	7003	TEAD1	TEA domain family member 1 (SV40 transcriptional enhancer factor)	17
TL02592	NM_001030272|NM_001030273|NM_001178	406	ARNTL	aryl hydrocarbon receptor nuclear translocator-like	16
TL02593	NM_032320	84280	BTBD10	BTB (POZ) domain containing 10	17
TL02595	NM_032228	84188	MLSTD2	male sterility domain containing 2	17
TL02597	NM_012250	22800	RRAS2	related RAS viral (r-ras) oncogene homolog 2	16
TL02598	NM_016451	1315	COPB1	coatomer protein complex, subunit beta 1	18
TL02599	NM_002786|NM_148976	5682	PSMA1	proteasome (prosome, macropain) subunit, alpha type, 1	17
TL02606	NM_014267	10944	C11orf58	chromosome 11 open reading frame 58	18
TL02608	NM_001017	6207	RPS13	ribosomal protein S13	18
TL02609	NM_002645	5286	PIK3C2A	phosphoinositide-3-kinase, class 2, alpha polypeptide	17
TL02610	NM_005013	4925	NUCB2	nucleobindin 2	16
TL02617	NM_138421	113174	SAAL1	serum amyloid A-like 1	16
TL02623	NM_005316	2965	GTF2H1	general transcription factor IIH, polypeptide 1, 62kDa	17
TL02624	NM_005566	3939	LDHA	lactate dehydrogenase A	18
TL02627	NM_006292	7251	TSG101	tumor susceptibility gene 101	18
TL02628	NM_001040697|NM_018314	55293	UEVLD	UEV and lactate/malate dehyrogenase domains	17
TL02629	NM_194285	144108	SPTY2D1	SPT2, Suppressor of Ty, domain containing 1 (S. cerevisiae)	17
TL02639	NM_001098520|NM_001098521|NM_001098522|NM_001098523|NM_006410	10553	HTATIP2	HIV-1 Tat interactive protein 2, 30kDa	17
TL02651	NM_030771|NM_080654	91057	CCDC34	coiled-coil domain containing 34	17
TL02659	NM_152316	120534	C11orf46	chromosome 11 open reading frame 46	17
TL02667	NM_002901	5954	RCN1	reticulocalbin 1, EF-hand calcium binding domain	18
TL02669	NM_006360	10480	PCID1	PCI domain containing 1 (herpesvirus entry mediator)	18
TL02672	NM_001076786	79832	QSER1	glutamine and serine rich 1	18
TL02675	NM_001033505|NM_001033506|NM_001326	1479	CSTF3	cleavage stimulation factor, 3' pre-RNA, subunit 3, 77kDa	18
TL02676	NM_001048200|NM_005734	10114	HIPK3	homeodomain interacting protein kinase 3	18
TL02677	NM_000611|NM_203329|NM_203330|NM_203331	966	CD59	CD59 molecule, complement regulatory protein	18
TL02678	NM_012175|NM_033406	26273	FBXO3	F-box protein 3	16
TL02680	NM_005898|NM_203364	4076	CAPRIN1	cell cycle associated protein 1	18
TL02681	NM_024662	55226	NAT10	N-acetyltransferase 10	18
TL02683	NM_001752	847	CAT	catalase	16
TL02686	NM_015957	51074	APIP	APAF1 interacting protein	16
TL02687	NM_003477	8050	PDHX	pyruvate dehydrogenase complex, component X	18
TL02688	NM_000610|NM_001001389|NM_001001390|NM_001001391|NM_001001392	960	CD44	CD44 molecule (Indian blood group)	18
TL02691	NM_017583	54765	TRIM44	tripartite motif-containing 44	18
TL02694	NM_014186	29099	COMMD9	COMM domain containing 9	17
TL02701	NM_006595	8539	API5	apoptosis inhibitor 5	18
TL02702	NM_018259	55761	TTC17	tetratricopeptide repeat domain 17	17
TL02703	NM_016142	51144	HSD17B12	hydroxysteroid (17-beta) dehydrogenase 12	18
TL02704	NM_139178	221120	ALKBH3	alkB, alkylation repair homolog 3 (E. coli)	17
TL02707	NM_000401|NM_207122	2132	EXT2	exostoses (multiple) 2	18
TL02709	NM_001024844|NM_002231	3732	CD82	CD82 molecule	17
TL02711	NM_001076787|NM_006034	9537	TP53I11	tumor protein p53 inducible protein 11	17
TL02715	NM_018389	55343	SLC35C1	solute carrier family 35, member C1	17
TL02716	NM_021117	1408	CRY2	cryptochrome 2 (photolyase-like)	17
TL02721	NM_016621	51317	PHF21A	PHD finger protein 21A	17
TL02723	NM_003646|NM_201532|NM_201533	8525	DGKZ	diacylglycerol kinase, zeta 104kDa	17
TL02724	NM_001012333|NM_001012334|NM_002391	4192	MDK	midkine (neurite growth-promoting factor 2)	16
TL02725	NM_017749	55626	FLJ20294	hypothetical protein FLJ20294	16
TL02727	NM_014741	9776	KIAA0652	KIAA0652	18
TL02728	NM_004308	392	ARHGAP1	Rho GTPase activating protein 1	17
TL02731	NM_001008938|NM_014756	9793	CKAP5	cytoskeleton associated protein 5	18
TL02733	NM_001003676|NM_001003677|NM_001003678|NM_024113	79096	C11orf49	chromosome 11 open reading frame 49	18
TL02734	NM_032389	84364	ZNF289	zinc finger protein 289, ID1 regulated	18
TL02736	NM_000107	1643	DDB2	damage-specific DNA binding protein 2, 48kDa	17
TL02737	NM_001610	53	ACP2	acid phosphatase 2, lysosomal	18
TL02738	NM_005693	10062	NR1H3	nuclear receptor subfamily 1, group H, member 3	16
TL02739	NM_003682|NM_130470|NM_130471|NM_130472|NM_130473|NM_130474|NM_130475|NM_130476	8567	MADD	MAP-kinase activating death domain	17
TL02742	NM_152264	91252	SLC39A13	solute carrier family 39 (zinc transporter), member 13	16
TL02743	NM_002804	5702	PSMC3	proteasome (prosome, macropain) 26S subunit, ATPase, 3	18
TL02745	NM_001025596|NM_006560|NM_198700	10658	CUGBP1	CUG triplet repeat, RNA binding protein 1	18
TL02747	NM_016506|NM_018095	55709	KBTBD4	kelch repeat and BTB (POZ) domain containing 4	17
TL02748	NM_004551	4722	NDUFS3	NADH dehydrogenase (ubiquinone) Fe-S protein 3, 30kDa (NADH-coenzyme Q reductase)	18
TL02750	NM_014342	23788	MTCH2	mitochondrial carrier homolog 2 (C. elegans)	18
TL02752	NM_015308	23360	FNBP4	formin binding protein 4	18
TL02753	NM_015231	23279	NUP160	nucleoporin 160kDa	18
TL02759	NM_033396	85456	TNKS1BP1	tankyrase 1 binding protein 1, 182kDa	17
TL02760	NM_003146	6749	SSRP1	structure specific recognition protein 1	17
TL02764	NM_014096|NM_017611|NM_199329	29015	SLC43A3	solute carrier family 43, member 3	18
TL02767	NM_012456	26519	TIMM10	translocase of inner mitochondrial membrane 10 homolog (yeast)	17
TL02768	NM_004223|NM_198183	9246	UBE2L6	ubiquitin-conjugating enzyme E2L 6	16
TL02769	NM_000062|NM_001032295	710	SERPING1	serpin peptidase inhibitor, clade G (C1 inhibitor), member 1, (angioedema, hereditary)	18
TL02771	NM_006831	10978	CLP1	CLP1, cleavage and polyadenylation factor I subunit, homolog (S. cerevisiae)	16
TL02772	NM_015457	25921	ZDHHC5	zinc finger, DHHC-type containing 5	18
TL02774	NM_015959	51075	TXNDC14	thioredoxin domain containing 14	18
TL02775	NM_170746	280636	C11orf31	chromosome 11 open reading frame 31	18
TL02776	NM_001085458|NM_001085459|NM_001085460|NM_001085461|NM_001085462|NM_001085463|NM_001085464|NM_001085465|NM_001085466|NM_001085467|NM_001085468|NM_001085469|NM_001331	1500	CTNND1	catenin (cadherin-associated protein), delta 1	18
TL02779	NM_000614|NM_053023|NM_170768	1270|80829	CNTF|ZFP91	ciliary neurotrophic factor|zinc finger protein 91 homolog (mouse)	18
TL02784	NM_022074|NM_198847	63901	FAM111A	family with sequence similarity 111, member A	17
TL02786	NM_002556	5007	OSBP	oxysterol binding protein	18
TL02787	NM_152716	219988	FLJ36874	FLJ36874 protein	16
TL02788	NM_004177	6809	STX3	syntaxin 3	17
TL02789	NM_017840	54948	MRPL16	mitochondrial ribosomal protein L16	18
TL02795	NM_022349|NM_152851|NM_152852	64231	MS4A6A	membrane-spanning 4-domains, subfamily A, member 6A	16
TL02807	NM_024098	79080	CCDC86	coiled-coil domain containing 86	18
TL02810	NM_014502	27339	PRPF19	PRP19/PSO4 pre-mRNA processing factor 19 homolog (S. cerevisiae)	17
TL02811	NM_024092	79073	TMEM109	transmembrane protein 109	17
TL02821	NM_001923	1642	DDB1	damage-specific DNA binding protein 1, 127kDa	18
TL02822	NM_015533	26007	DAK	dihydroxyacetone kinase 2 homolog (S. cerevisiae)	17
TL02823	NM_153611	220002	CYBASC3	cytochrome b, ascorbate dependent 3	18
TL02824	NM_016464	51524	TMEM138	transmembrane protein 138	18
TL02826	NM_024811	79869	FLJ12529	pre-mRNA cleavage factor I, 59 kDa subunit	18
TL02827	NM_017841	54949	C11orf79	chromosome 11 open reading frame 79	16
TL02832	NM_014206	746	C11orf10	chromosome 11 open reading frame 10	18
TL02833	NM_004111	2237	FEN1	flap structure-specific endonuclease 1	18
TL02834	NM_013402	3992	FADS1	fatty acid desaturase 1	18
TL02835	NM_004265	9415	FADS2	fatty acid desaturase 2	18
TL02836	NM_021727	3995	FADS3	fatty acid desaturase 3	18
TL02838	NM_004183	7439	BEST1	bestrophin 1	16
TL02839	NM_002032	2495	FTH1	ferritin, heavy polypeptide 1	18
TL02848	NM_001620|NM_024060	79026	AHNAK	AHNAK nucleoprotein	18
TL02849	NM_001404	1937	EEF1G	eukaryotic translation elongation factor 1 gamma	18
TL02850	NM_022830	64852	TUT1	terminal uridylyl transferase 1, U6 snRNA-specific	17
TL02851	NM_004739	9219	MTA2	metastasis associated 1 family, member 2	17
TL02852	NM_153265	256364	EML3	echinoderm microtubule associated protein like 3	16
TL02855	NM_198334|NM_198335	23193	GANAB	glucosidase, alpha; neutral AB	18
TL02857	NM_024099	79081	C11orf48	chromosome 11 open reading frame 48	17
TL02860	NM_015853	51035	LOC51035	SAPK substrate protein 1	18
TL02862	NM_032667	26580	BSCL2	Bernardinelli-Seip congenital lipodystrophy 2 (seipin)	18
TL02864	NM_001079559	221092	HNRPUL2	heterogeneous nuclear ribonucleoprotein U-like 2	17
TL02865	NM_173810	283237	TTC9C	tetratricopeptide repeat domain 9C	16
TL02867	NM_002696	5436	POLR2G	polymerase (RNA) II (DNA directed) polypeptide G	17
TL02869	NM_199337	374395	LOC374395	similar to RIKEN cDNA 1810059G22	18
TL02870	NM_001080501	79064	MGC3196	hypothetical protein MGC3196	17
TL02871	NM_001081491|NM_006362	10482	NXF1	nuclear RNA export factor 1	18
TL02872	NM_003164	6811	STX5	syntaxin 5	18
TL02873	NM_018093	54663	WDR74	WD repeat domain 74	16
TL02874	NM_001012661|NM_001012662|NM_001012663|NM_001012664|NM_001013251|NM_002394	6520	SLC3A2	solute carrier family 3 (activators of dibasic and neutral amino acid transport), member 2	18
TL02886	NM_015459	25923	DKFZP564J0863	DKFZP564J0863 protein	17
TL02887	NM_006054|NM_201428|NM_201429|NM_201430	10313	RTN3	reticulon 3	18
TL02889	NM_001039468|NM_001039469|NM_004954|NM_017490	2011	MARK2	MAP/microtubule affinity-regulating kinase 2	16
TL02891	NM_024771	79829	NAT11	N-acetyltransferase 11	17
TL02892	NM_004074	1351	COX8A	cytochrome c oxidase subunit 8A (ubiquitous)	17
TL02893	NM_017670	55611	OTUB1	OTU domain, ubiquitin aldehyde binding 1	18
TL02896	NM_006819	10963	STIP1	stress-induced-phosphoprotein 1 (Hsp70/Hsp90-organizing protein)	18
TL02897	NM_031471|NM_178443	83706	URP2	UNC-112 related protein 2	16
TL02898	NM_001033678|NM_031472	83707	TRPT1	tRNA phosphotransferase 1	17
TL02899	NM_032344	84304	NUDT22	nudix (nucleoside diphosphate linked moiety X)-type motif 22	18
TL02901	NM_003377	7423	VEGFB	vascular endothelial growth factor B	16
TL02902	NM_004470|NM_057092	2286	FKBP2	FK506 binding protein 2, 13kDa	16
TL02903	NM_138689	26472	PPP1R14B	protein phosphatase 1, regulatory (inhibitor) subunit 14B	17
TL02905	NM_004322|NM_032989	572	BAD	BCL2-antagonist of cell death	18
TL02908	NM_004451	2101	ESRRA	estrogen-related receptor alpha	17
TL02909	NM_016404	51504	HSPC152	hypothetical protein HSPC152	17
TL02910	NM_012094|NM_181651|NM_181652	25824	PRDX5	peroxiredoxin 5	18
TL02912	NM_001006944|NM_003942	8986	RPS6KA4	ribosomal protein S6 kinase, 90kDa, polypeptide 4	17
TL02918	NM_004630|NM_201995|NM_201997|NM_201998	7536	SF1	splicing factor 1	18
TL02920	NM_000244|NM_130799|NM_130800|NM_130801|NM_130802|NM_130803|NM_130804	4221	MEN1	multiple endocrine neoplasia I	16
TL02922	NM_006795	10938	EHD1	EH-domain containing 1	18
TL02923	NM_015104	23130	KIAA0404	hypothetical protein LOC23130	16
TL02928	NM_001667	402	ARL2	ADP-ribosylation factor-like 2	16
TL02930	NM_013299	29901	SAC3D1	SAC3 domain containing 1	16
TL02932	NM_080668	113130	CDCA5	cell division cycle associated 5	17
TL02933	NM_006782	7542	ZFPL1	zinc finger protein-like 1	18
TL02934	NM_013265	738	C11orf2	chromosome 11 open reading frame2	17
TL02936	NM_001997	2197	FAU	Finkel-Biskis-Reilly murine sarcoma virus (FBR-MuSV) ubiquitously expressed (fox derived); ribosomal protein S30	17
TL02937	NM_004927	740	MRPL49	mitochondrial ribosomal protein L49	18
TL02938	NM_032431|NM_172230	84447	SYVN1	synovial apoptosis inhibitor 1, synoviolin	18
TL02940	NM_005186	823	CAPN1	calpain 1, (mu/I) large subunit	18
TL02941	NM_002689	23649	POLA2	polymerase (DNA directed), alpha 2 (70kD subunit)	18
TL02942	NM_006779	10435	CDC42EP2	CDC42 effector protein (Rho GTPase binding) 2	17
TL02943	NM_006268	5977	DPF2	D4, zinc and double PHD fingers family 2	18
TL02947	NM_001048218|NM_020680	57410	SCYL1	SCY1-like 1 (S. cerevisiae)	18
TL02948	NM_021070	4054	LTBP3	latent transforming growth factor beta binding protein 3	17
TL02950	NM_152832	23625	FAM89B	family with sequence similarity 89, member B	16
TL02952	NM_002419	4296	MAP3K11	mitogen-activated protein kinase kinase kinase 11	17
TL02953	NM_006747|NM_153253	6494	SIPA1	signal-induced proliferation-associated gene 1	18
TL02954	NM_021975	5970	RELA	v-rel reticuloendotheliosis viral oncogene homolog A, nuclear factor of kappa light polypeptide gene enhancer in B-cells 3, p65 (avian)	18
TL02955	NM_006388|NM_182709|NM_182710	10524	HTATIP	HIV-1 Tat interacting protein, 60kDa	18
TL02956	NM_032193	84153	RNASEH2C	ribonuclease H2, subunit C	17
TL02959	NM_005507	1072	CFL1	cofilin 1 (non-muscle)	18
TL02960	NM_025128	80198	MUS81	MUS81 endonuclease homolog (S. cerevisiae)	16
TL02961	NM_016938	30008	EFEMP2	EGF-containing fibulin-like extracellular matrix protein 2	18
TL02963	NM_004214|NM_198897	9158	FIBP	fibroblast growth factor (acidic) intracellular binding protein	16
TL02964	NM_005438	8061	FOSL1	FOS-like antigen 1	17
TL02966	NM_006442	10589	DRAP1	DR1-associated protein 1 (negative cofactor 2 alpha)	16
TL02968	NM_005146	9092	SART1	squamous cell carcinoma antigen recognized by T cells	18
TL02969	NM_032325	84285	MGC11102	hypothetical protein MGC11102	16
TL02970	NM_003860	8815	BANF1	barrier to autointegration factor 1	18
TL02974	NM_006842	10992	SF3B2	splicing factor 3b, subunit 2, 145kDa	18
TL02975	NM_018026	55690	PACS1	phosphofurin acidic cluster sorting protein 1	18
TL02976	NM_022822	64837	KLC2	kinesin light chain 2	17
TL02977	NM_030981	81876	RAB1B	RAB1B, member RAS oncogene family	18
TL02979	NM_020470	10897	YIF1A	Yip1 interacting factor homolog A (S. cerevisiae)	17
TL02983	NM_006876	11041	B3GNT1	UDP-GlcNAc:betaGal beta-1,3-N-acetylglucosaminyltransferase 1	18
TL02984	NM_001532	3177	SLC29A2	solute carrier family 29 (nucleoside transporters), member 2	16
TL02986	NM_016050|NM_170738|NM_170739	65003	MRPL11	mitochondrial ribosomal protein L11	17
TL02988	NM_005700|NM_130443	10072	DPP3	dipeptidyl-peptidase 3	17
TL02989	NM_024649	582	BBS1	Bardet-Biedl syndrome 1	16
TL02993	NM_005125	9973	CCS	copper chaperone for superoxide dismutase	16
TL02994	NM_006328	10432	RBM14	RNA binding motif protein 14	18
TL02995	NM_002896	5936	RBM4	RNA binding motif protein 4	18
TL02996	NM_031492	83759	RBM4B	RNA binding motif protein 4B	18
TL03004	NM_012308	22992	FBXL11	F-box and leucine-rich repeat protein 11	18
TL03005	NM_001619	156	ADRBK1	adrenergic, beta, receptor kinase 1	17
TL03006	NM_207354	338692	ANKRD13D	ankyrin repeat domain 13 family, member D	18
TL03007	NM_017857	54961	SSH3	slingshot homolog 3 (Drosophila)	18
TL03008	NM_021173	57804	POLD4	polymerase (DNA-directed), delta 4	16
TL03010	NM_004584	5883	RAD9A	RAD9 homolog A (S. pombe)	16
TL03011	NM_001008709|NM_002708|NM_206873	5499	PPP1CA	protein phosphatase 1, catalytic subunit, alpha isoform	18
TL03013	NM_003952	6199	RPS6KB2	ribosomal protein S6 kinase, 70kDa, polypeptide 2	17
TL03015	NM_001018070|NM_020441	57175	CORO1B	coronin, actin binding protein, 1B	17
TL03017	NM_001078650|NM_001078651|NM_025124	80194	TMEM134	transmembrane protein 134	17
TL03018	NM_003977	9049	AIP	aryl hydrocarbon receptor interacting protein	18
TL03019	NM_004910	9600	PITPNM1	phosphatidylinositol transfer protein, membrane-associated 1	16
TL03020	NM_005851	10263	CDK2AP2	CDK2-associated protein 2	16
TL03022	NM_000852	2950	GSTP1	glutathione S-transferase pi	17
TL03024	NM_007103	4723	NDUFV1	NADH dehydrogenase (ubiquinone) flavoprotein 1, 51kDa	18
TL03031	NM_002496	4728	NDUFS8	NADH dehydrogenase (ubiquinone) Fe-S protein 8, 23kDa (NADH-coenzyme Q reductase)	17
TL03033	NM_001277|NM_212469	1119	CHKA	choline kinase alpha	17
TL03034	NM_016028|NM_017635	51111	SUV420H1	suppressor of variegation 4-20 homolog 1 (Drosophila)	18
TL03037	NM_018312	55291	SAPS3	SAPS domain family, member 3	18
TL03040	NM_001031847|NM_001876	1374	CPT1A	carnitine palmitoyltransferase 1A (liver)	17
TL03041	NM_181514|NM_181515	219927	MRPL21	mitochondrial ribosomal protein L21	18
TL03042	NM_002180	3508	IGHMBP2	immunoglobulin mu binding protein 2	17
TL03043	NM_145015	219928	MRGPRF	MAS-related GPR, member F	16
TL03046	NM_053056	595	CCND1	cyclin D1	18
TL03052	NM_003824	8772	FADD	Fas (TNFRSF6)-associated via death domain	18
TL03053	NM_003626|NM_177423	8500	PPFIA1	protein tyrosine phosphatase, receptor type, f polypeptide (PTPRF), interacting protein (liprin), alpha 1	17
TL03054	NM_005231|NM_138565	2017	CTTN	cortactin	18
TL03056	NM_001360	1717	DHCR7	7-dehydrocholesterol reductase	17
TL03057	NM_018161	55191	NADSYN1	NAD synthetase 1	17
TL03060	NM_018320|NM_194452|NM_194453	55298	RNF121	ring finger protein 121	17
TL03062	NM_006185	4926	NUMA1	nuclear mitotic apparatus protein 1	18
TL03064	NM_017907	55004	C11orf59	chromosome 11 open reading frame 59	17
TL03065	NM_014042	25906	C11orf51	chromosome 11 open reading frame 51	17
TL03069	NM_001567	3636	INPPL1	inositol polyphosphate phosphatase-like 1	17
TL03071	NM_030813	81570	CLPB	ClpB caseinolytic peptidase B homolog (E. coli)	18
TL03073	NM_001040118|NM_015242|NM_139181	116985	CENTD2	centaurin, delta 2	17
TL03074	NM_006645	10809	STARD10	START domain containing 10	18
TL03076	NM_014824	9873	FCHSD2	FCH and double SH3 domains 2	17
TL03081	NM_015159	23201	KIAA0280	KIAA0280	18
TL03083	NM_002869|NM_198896	5870	RAB6A	RAB6A, member RAS oncogene family	18
TL03084	NM_016055	51642	MRPL48	mitochondrial ribosomal protein L48	17
TL03085	NM_016565	51287	CHCHD8	coiled-coil-helix-coiled-coil-helix domain containing 8	17
TL03086	NM_025155	80227	WDR71	WD repeat domain 71	16
TL03088	NM_003355	7351	UCP2	uncoupling protein 2 (mitochondrial, proton carrier)	17
TL03091	NM_016147	51400	PPME1	protein phosphatase methylesterase 1	18
TL03097	NM_001080536|NM_014752	653566|9789	LOC653566|SPCS2	signal peptidase complex subunit 2 homolog (S. cerevisiae)|similar to Signal peptidase complex subunit 2 (Microsomal signal peptidase 25 kDa subunit) (SPase 25 kDa subunit)	17
TL03099	NM_007256	11309	SLCO2B1	solute carrier organic anion transporter family, member 2B1	16
TL03101	NM_001005	6188	RPS3	ribosomal protein S3	18
TL03104	NM_001235	871	SERPINH1	serpin peptidase inhibitor, clade H (heat shock protein 47), member 1, (collagen binding protein 1)	17
TL03108	NM_003369	7405	UVRAG	UV radiation resistance associated gene	18
TL03110	NM_004705	5612	PRKRIR	protein-kinase, interferon-inducible double stranded RNA dependent inhibitor, repressor of (P58 repressor)	17
TL03111	NM_020193	56946	C11orf30	chromosome 11 open reading frame 30	16
TL03113	NM_015516	25987	TSKU	tsukushin	18
TL03114	NM_018367	55331	PHCA	phytoceramidase, alkaline	16
TL03119	NM_002576	5058	PAK1	p21/Cdc42/Rac1-activated kinase 1 (STE20 homolog, yeast)	17
TL03121	NM_001293	1207	CLNS1A	chloride channel, nucleotide-sensitive, 1A	17
TL03122	NM_016578	51773	RSF1	remodeling and spacing factor 1	18
TL03127	NM_004549	4718	NDUFC2	NADH dehydrogenase (ubiquinone) 1, subcomplex unknown, 2, 14.5kDa	18
TL03128	NM_001007027|NM_024079	79053	ALG8	asparagine-linked glycosylation 8 homolog (S. cerevisiae, alpha-1,3-glucosyltransferase)	17
TL03132	NM_024678	79731	NARS2	asparaginyl-tRNA synthetase 2, mitochondrial (putative)	16
TL03133	NM_005040|NM_199418	5547	PRCP	prolylcarboxypeptidase (angiotensinase C)	18
TL03135	NM_014488	27314	RAB30	RAB30, member RAS oncogene family	16
TL03136	NM_015885	51585	PCF11	PCF11, cleavage and polyadenylation factor subunit, homolog (S. cerevisiae)	18
TL03138	NM_021825	60492	CCDC90B	coiled-coil domain containing 90B	16
TL03140	NM_018480	55863	TMEM126B	transmembrane protein 126B	16
TL03144	NM_001008660|NM_007166	8301	PICALM	phosphatidylinositol binding clathrin assembly protein	18
TL03145	NM_003797|NM_152991	8726	EED	embryonic ectoderm development	16
TL03146	NM_016401	51501	C11orf73	chromosome 11 open reading frame 73	17
TL03149	NM_007173	11098	PRSS23	protease, serine, 23	18
TL03150	NM_012193	8322	FZD4	frizzled homolog 4 (Drosophila)	17
TL03151	NM_022918	65084	TMEM135	transmembrane protein 135	16
TL03153	NM_001814|NM_148170	1075	CTSC	cathepsin C	18
TL03160	NM_012124	26973	CHORDC1	cysteine and histidine-rich domain (CHORD)-containing 1	18
TL03165	NM_024116	79101	JOSD3	Josephin domain containing 3	18
TL03166	NM_014039	28970	C11orf54	chromosome 11 open reading frame 54	17
TL03167	NM_004268	9440	CRSP6	cofactor required for Sp1 transcriptional activation, subunit 6, 77kDa	18
TL03168	NM_015368	24145	PANX1	pannexin 1	17
TL03171	NM_005590|NM_005591	4361	MRE11A	MRE11 meiotic recombination 11 homolog A (S. cerevisiae)	16
TL03174	NM_130847	154810	AMOTL1	angiomotin like 1	17
TL03175	NM_016403	51503	HSPC148	hypothetical protein HSPC148	18
TL03177	NM_015036	23052	ENDOD1	endonuclease domain containing 1	17
TL03178	NM_144665	143686	SESN3	sestrin 3	18
TL03180	NM_014679	9702	CEP57	centrosomal protein 57kDa	18
TL03181	NM_016156|NM_201278|NM_201281	8898	MTMR2	myotubularin related protein 2	17
TL03183	NM_024725	79780	CCDC82	coiled-coil domain containing 82	16
TL03190	NM_006106	10413	YAP1	Yes-associated protein 1, 65kDa	16
TL03192	NM_001166	329	BIRC2	baculoviral IAP repeat-containing 2	18
TL03193	NM_052932	114908	TMEM123	transmembrane protein 123	18
TL03203	NM_032299	84259	DCUN1D5	DCN1, defective in cullin neddylation 1, domain containing 5 (S. cerevisiae)	17
TL03206	NM_001225|NM_033306	837	CASP4	caspase 4, apoptosis-related cysteine peptidase	18
TL03215	NM_015423	60496	AASDHPPT	aminoadipate-semialdehyde dehydrogenase-phosphopantetheinyl transferase	18
TL03217	NM_152434	143884	CWF19L2	CWF19-like 2, cell cycle control (S. pombe)	17
TL03222	NM_017515	54733	SLC35F2	solute carrier family 35, member F2	16
TL03224	NM_003478	8065	CUL5	cullin 5	17
TL03227	NM_000051|NM_138292	472	ATM	ataxia telangiectasia mutated (includes complementation groups A, C and D)	18
TL03231	NM_004398	1662	DDX10	DEAD (Asp-Glu-Ala-Asp) box polypeptide 10	17
TL03233	NM_002906	5962	RDX	radixin	17
TL03234	NM_004109	2230	FDX1	ferredoxin 1	16
TL03242	NM_015191	23235	SNF1LK2	SNF1-like kinase 2	16
TL03243	NM_002716|NM_181699	5519	PPP2R1B	protein phosphatase 2 (formerly 2A), regulatory subunit A, beta isoform	17
TL03244	NM_001077690|NM_001077691|NM_001077692|NM_024740	79796	ALG9	asparagine-linked glycosylation 9 homolog (S. cerevisiae, alpha- 1,2-mannosyltransferase)	18
TL03250	NM_001931	1737	DLAT	dihydrolipoamide S-acetyltransferase (E2 component of pyruvate dehydrogenase complex)	18
TL03252	NM_001082969|NM_001082970|NM_018195	55216	C11orf57	chromosome 11 open reading frame 57	17
TL03253	NM_012459	26521	TIMM8B	translocase of inner mitochondrial membrane 8 homolog B (yeast)	17
TL03254	NM_003002	6392	SDHD	succinate dehydrogenase complex, subunit D, integral membrane protein	18
TL03260	NM_017868	54970	TTC12	tetratricopeptide repeat domain 12	17
TL03264	NM_004724	9183	ZW10	ZW10, kinetochore associated, homolog (Drosophila)	16
TL03265	NM_020886	57646	USP28	ubiquitin specific peptidase 28	17
TL03269	NM_006169	4837	NNMT	nicotinamide N-methyltransferase	16
TL03270	NM_016090	10179	RBM7	RNA binding motif protein 7	17
TL03271	NM_015523	25996	REXO2	REX2, RNA exonuclease 2 homolog (S. cerevisiae)	17
TL03274	NM_001098517|NM_014333	23705	CADM1	cell adhesion molecule 1	16
TL03282	NM_002572	5049	PAFAH1B2	platelet-activating factor acetylhydrolase, isoform Ib, beta subunit 30kDa	18
TL03283	NM_001040455	51092	SIDT2	SID1 transmembrane family, member 2	18
TL03284	NM_001001522|NM_003186	6876	TAGLN	transgelin	17
TL03285	NM_004716	9159	PCSK7	proprotein convertase subtilisin/kexin type 7	18
TL03287	NM_012104|NM_138971|NM_138972|NM_138973	23621	BACE1	beta-site APP-cleaving enzyme 1	16
TL03291	NM_022003	53826	FXYD6	FXYD domain containing ion transport regulator 6	17
TL03303	NM_004788	9354	UBE4A	ubiquitination factor E4A (UFD2 homolog, yeast)	18
TL03304	NM_006476	10632	ATP5L	ATP synthase, H+ transporting, mitochondrial F0 complex, subunit G	18
TL03305	NM_005933	4297	MLL	myeloid/lymphoid or mixed-lineage leukemia (trithorax homolog, Drosophila)	18
TL03307	NM_032780	84866	TMEM25	transmembrane protein 25	16
TL03308	NM_020153	56912	C11orf60	chromosome 11 open reading frame 60	17
TL03309	NM_001655	372	ARCN1	archain 1	18
TL03310	NM_015157	23187	PHLDB1	pleckstrin homology-like domain, family B, member 1	16
TL03312	NM_004397	1656	DDX6	DEAD (Asp-Glu-Ala-Asp) box polypeptide 6	17
TL03318	NM_001028|NM_001089589	401206|6230	RPS25|hCG_1640785	hCG1640785|ribosomal protein S25	18
TL03319	NM_016146	51399	TRAPPC4	trafficking protein particle complex 4	18
TL03320	NM_001467	2542	SLC37A4	solute carrier family 37 (glucose-6-phosphate transporter), member 4	18
TL03321	NM_006389	10525	HYOU1	hypoxia up-regulated 1	18
TL03322	NM_021729	55823	VPS11	vacuolar protein sorting 11 homolog (S. cerevisiae)	18
TL03323	NM_000190|NM_001024382	3145	HMBS	hydroxymethylbilane synthase	16
TL03324	NM_001382|NM_203316	1798	DPAGT1	dolichyl-phosphate (UDP-N-acetylglucosamine) N-acetylglucosaminephosphotransferase 1 (GlcNAc-1-P transferase)	18
TL03326	NM_015517|NM_198971	25988	MIZF	MBD2-interacting zinc finger	16
TL03328	NM_024618|NM_170722	79671	NLRX1	NLR family member X1	16
TL03331	NM_005188	867	CBL	Cas-Br-M (murine) ecotropic retroviral transforming sequence	16
TL03332	NM_006500	4162	MCAM	melanoma cell adhesion molecule	18
TL03336	NM_006288	7070	THY1	Thy-1 cell surface antigen	17
TL03337	NM_002855|NM_203285|NM_203286	5818	PVRL1	poliovirus receptor-related 1 (herpesvirus entry mediator C)	16
TL03338	NM_012101	23650	TRIM29	tripartite motif-containing 29	16
TL03339	NM_178507	220323	OAF	OAF homolog (Drosophila)	16
TL03342	NM_015313	23365	ARHGEF12	Rho guanine nucleotide exchange factor (GEF) 12	17
TL03346	NM_001024956|NM_006918	6309	SC5DL	sterol-C5-desaturase (ERG3 delta-5-desaturase homolog, S. cerevisiae)-like	18
TL03347	NM_003105	6653	SORL1	sortilin-related receptor, L(DLR class) A repeats-containing	18
TL03352	NM_006597|NM_153201	3312	HSPA8	heat shock 70kDa protein 8	18
TL03356	NM_003455	7753	ZNF202	zinc finger protein 202	16
TL03358	NM_014622|NM_198315	4013	LOH11CR2A	loss of heterozygosity, 11, chromosomal region 2, gene A	16
TL03360	NM_032811	84897	TBRG1	transforming growth factor beta regulator 1	18
TL03361	NM_170601	54414	SIAE	sialic acid acetylesterase	17
TL03365	NM_138961	90952	ESAM	endothelial cell adhesion molecule	17
TL03372	NM_001080546	219854	LOC219854	hypothetical protein LOC219854	16
TL03374	NM_005103|NM_022549	9638	FEZ1	fasciculation and elongation protein zeta 1 (zygin I)	16
TL03375	NM_001007277|NM_004879	9538	EI24	etoposide induced 2.4 mRNA	18
TL03376	NM_152713	3703	STT3A	STT3, subunit of the oligosaccharyltransferase complex, homolog A (S. cerevisiae)	16
TL03377	NM_001274	1111	CHEK1	CHK1 checkpoint homolog (S. pombe)	18
TL03385	NM_032795	84881	RPUSD4	RNA pseudouridylate synthase domain containing 4	18
TL03386	NM_024556	79607	FAM118B	family with sequence similarity 118, member B	18
TL03387	NM_003139	6734	SRPR	signal recognition particle receptor ('docking protein')	18
TL03388	NM_017547	55572	FOXRED1	FAD-dependent oxidoreductase domain containing 1	18
TL03390	NM_014026	28960	DCPS	decapping enzyme, scavenger	16
TL03391	NM_006278	6484	ST3GAL4	ST3 beta-galactoside alpha-2,3-sialyltransferase 4	17
TL03393	NM_005238	2113	ETS1	v-ets erythroblastosis virus E26 oncogene homolog 1 (avian)	17
TL03399	NM_014715	9743	RICS	Rho GTPase-activating protein	16
TL03402	NM_006165	4798	NFRKB	nuclear factor related to kappaB binding protein	16
TL03404	NM_001642	334	APLP2	amyloid beta (A4) precursor-like protein 2	18
TL03405	NM_021978	6768	ST14	suppression of tumorigenicity 14 (colon carcinoma)	18
TL03406	NM_014155	29068	ZBTB44	zinc finger and BTB domain containing 44	18
TL03410	NM_014758	399979	SNX19	sorting nexin 19	18
TL03415	NM_015261	23310	NCAPD3	non-SMC condensin II complex, subunit D3	17
TL03416	NM_052875	112936	VPS26B	vacuolar protein sorting 26 homolog B (S. pombe)	18
TL03417	NM_001037304|NM_001037305|NM_014174|NM_199297|NM_199298	29087	THYN1	thymocyte nuclear protein 1	17
TL03418	NM_014384	27034	ACAD8	acyl-Coenzyme A dehydrogenase family, member 8	17
TL03425	NM_001042603|NM_005056	5927	JARID1A	jumonji, AT rich interactive domain 1A	18
TL03429	NM_018979	65125	WNK1	WNK lysine deficient protein kinase 1	18
TL03430	NM_134424	5893	RAD52	RAD52 homolog (S. cerevisiae)	18
TL03434	NM_024551	79602	ADIPOR2	adiponectin receptor 2	18
TL03439	NM_002014	2288	FKBP4	FK506 binding protein 4, 59kDa	18
TL03440	NM_018463	55846	ITFG2	integrin alpha FG-GAP repeat containing 2	18
TL03442	NM_021953|NM_202002|NM_202003	2305	FOXM1	forkhead box M1	18
TL03443	NM_031465	83695	C12orf32	chromosome 12 open reading frame 32	18
TL03445	NM_003213|NM_201441|NM_201443	7004	TEAD4	TEA domain family member 4	17
TL03449	NM_020367	57097	PARP11	poly (ADP-ribose) polymerase family, member 11	16
TL03450	NM_001759	894	CCND2	cyclin D2	18
TL03454	NM_020374	57102	C12orf4	chromosome 12 open reading frame 4	18
TL03458	NM_005002	4704	NDUFA9	NADH dehydrogenase (ubiquinone) 1 alpha subcomplex, 9, 39kDa	16
TL03462	NM_000552	7450	VWF	von Willebrand factor	16
TL03463	NM_001769	928	CD9	CD9 molecule	17
TL03465	NM_001065	7132	TNFRSF1A	tumor necrosis factor receptor superfamily, member 1A	17
TL03467	NM_002342	4055	LTBR	lymphotoxin beta receptor (TNFR superfamily, member 3)	18
TL03469	NM_018009	55080	TAPBPL	TAP binding protein-like	18
TL03471	NM_016497	51258	MRPL51	mitochondrial ribosomal protein L51	17
TL03472	NM_014865	9918	NCAPD2	non-SMC condensin I complex, subunit D2	17
TL03473	NM_002046	2597	GAPDH	glyceraldehyde-3-phosphate dehydrogenase	18
TL03475	NM_001033714|NM_006170	4839	NOL1	nucleolar protein 1, 120kDa	18
TL03476	NM_001273	1108	CHD4	chromodomain helicase DNA binding protein 4	18
TL03479	NM_016162	51147	ING4	inhibitor of growth family, member 4	16
TL03480	NM_001039916|NM_001039917|NM_001039918|NM_001039919|NM_001039920|NM_133476	171017	ZNF384	zinc finger protein 384	18
TL03482	NM_016319	50813	COPS7A	COP9 constitutive photomorphogenic homolog subunit 7A (Arabidopsis)	17
TL03483	NM_005439	8079	MLF2	myeloid leukemia factor 2	18
TL03484	NM_002824	5763	PTMS	parathymosin	17
TL03486	NM_000616	920	CD4	CD4 molecule	17
TL03490	NM_031299	83461	CDCA3	cell division cycle associated 3	16
TL03491	NM_001098536|NM_003481	8078	USP5	ubiquitin specific peptidase 5 (isopeptidase T)	16
TL03492	NM_000365	7167	TPI1	triosephosphate isomerase 1	18
TL03493	NM_032641	84727	SPSB2	splA/ryanodine receptor domain and SOCS box containing 2	16
TL03495	NM_001975	2026	ENO2	enolase 2 (gamma, neuronal)	17
TL03496	NM_001007026|NM_001940	1822	ATN1	atrophin 1	16
TL03497	NM_138425	113246	C12orf57	chromosome 12 open reading frame 57	18
TL03498	NM_002831|NM_080548	5777	PTPN6	protein tyrosine phosphatase, non-receptor type 6	16
TL03499	NM_007273	11331	PHB2	prohibitin 2	17
TL03500	NM_006331	10436	EMG1	EMG1 nucleolar protein homolog (S. cerevisiae)	18
TL03501	NM_005768	10162	MBOAT5	membrane bound O-acyltransferase domain containing 5	17
TL03502	NM_001734|NM_201442	716	C1S	complement component 1, s subcomponent	18
TL03503	NM_016546	51279	C1RL	complement component 1, r subcomponent-like	18
TL03506	NM_000319	5830	PEX5	peroxisomal biogenesis factor 5	17
TL03509	NM_004244|NM_203416	9332	CD163	CD163 molecule	17
TL03516	NM_006931	6515	SLC2A3	solute carrier family 2 (facilitated glucose transporter), member 3	17
TL03517	NM_018416	55810	FOXJ2	forkhead box J2	18
TL03519	NM_015509	25977	NECAP1	NECAP endocytosis associated 1	18
TL03527	NM_003480	8076	MFAP5	microfibrillar associated protein 5	16
TL03528	NM_020734	57494	FAM80B	family with sequence similarity 80, member B	17
TL03530	NM_004426	1911	PHC1	polyhomeotic homolog 1 (Drosophila)	16
TL03531	NM_002355	4074	M6PR	mannose-6-phosphate receptor (cation dependent)	18
TL03533	NM_000014	2	A2M	alpha-2-macroglobulin	18
TL03540	NM_005127	9976	CLEC2B	C-type lectin domain family 2, member B	16
TL03549	NM_031412	23710	GABARAPL1	GABA(A) receptor-associated protein like 1	18
TL03559	NM_003651	8531	CSDA	cold shock domain protein A	18
TL03567	NM_001987	2120	ETV6	ets variant gene 6 (TEL oncogene)	16
TL03572	NM_030640	80824	DUSP16	dual specificity phosphatase 16	17
TL03573	NM_001310	1389	CREBL2	cAMP responsive element binding protein-like 2	18
TL03574	NM_004064	1027	CDKN1B	cyclin-dependent kinase inhibitor 1B (p27, Kip1)	17
TL03575	NM_016355|NM_201224	51202	DDX47	DEAD (Asp-Glu-Ala-Asp) box polypeptide 47	17
TL03576	NM_003979	9052	GPRC5A	G protein-coupled receptor, family C, group 5, member A	17
TL03578	NM_015987	50865	HEBP1	heme binding protein 1	16
TL03581	NM_001423	2012	EMP1	epithelial membrane protein 1	18
TL03584	NM_018179	55729	ATF7IP	activating transcription factor 7 interacting protein	18
TL03587	NM_016312	51729	WBP11	WW domain binding protein 11	17
TL03591	NM_000900	4256	MGP	matrix Gla protein	18
TL03593	NM_001175	397	ARHGDIB	Rho GDP dissociation inhibitor (GDI) beta	18
TL03597	NM_004447	2059	EPS8	epidermal growth factor receptor pathway substrate 8	17
TL03598	NM_007178	11171	STRAP	serine/threonine kinase receptor associated protein	18
TL03600	NM_020300|NM_145764|NM_145791|NM_145792	4257	MGST1	microsomal glutathione S-transferase 1	17
TL03606	NM_153207	121536	AEBP2	AE binding protein 2	16
TL03614	NM_024854	79912	FLJ22028	hypothetical protein FLJ22028	17
TL03615	NM_002907|NM_032941	5965	RECQL	RecQ protein-like (DNA helicase Q1-like)	18
TL03616	NM_016072	51026	GOLT1B	golgi transport 1 homolog B (S. cerevisiae)	18
TL03619	NM_002300	3945	LDHB	lactate dehydrogenase B	18
TL03622	NM_018686	55907	CMAS	cytidine monophosphate N-acetylneuraminic acid synthetase	17
TL03624	NM_014802	9847	KIAA0528	KIAA0528	17
TL03625	NM_001039481|NM_018638	55500	ETNK1	ethanolamine kinase 1	16
TL03628	NM_005504	586	BCAT1	branched chain aminotransferase 1, cytosolic	16
TL03629	NM_006152	4033	LRMP	lymphoid-restricted membrane protein	16
TL03631	NM_001001660	144363	LYRM5	LYR motif containing 5	17
TL03632	NM_004985|NM_033360	3845	KRAS	v-Ki-ras2 Kirsten rat sarcoma viral oncogene homolog	18
TL03635	NM_030762	79365	BHLHB3	basic helix-loop-helix domain containing, class B, 3	16
TL03636	NM_005086	8082	SSPN	sarcospan (Kras oncogene-associated gene)	17
TL03637	NM_002223	3709	ITPR2	inositol 1,4,5-triphosphate receptor, type 2	18
TL03638	NM_018164	55726	C12orf11	chromosome 12 open reading frame 11	18
TL03639	NM_015633	26127	FGFR1OP2	FGFR1 oncogene partner 2	17
TL03640	NM_016551	51768	TM7SF3	transmembrane 7 superfamily member 3	16
TL03641	NM_004264	9412	SURB7	SRB7 suppressor of RNA polymerase B homolog (yeast)	16
TL03643	NM_015000	23012	STK38L	serine/threonine kinase 38 like	18
TL03646	NM_021821	60488	MRPS35	mitochondrial ribosomal protein S35	17
TL03647	NM_020782	57542	KLHDC5	kelch domain containing 5	17
TL03649	NM_018318	55297	CCDC91	coiled-coil domain containing 91	17
TL03651	NM_016570	51290	ERGIC2	ERGIC and golgi 2	18
TL03654	NM_006390	10526	IPO8	importin 8	17
TL03657	NM_004399|NM_030653|NM_152438	1663	DDX11	DEAD/H (Asp-Glu-Ala-Asp/His) box polypeptide 11 (CHL1-like helicase homolog, S. cerevisiae)	16
TL03659	NM_021238	58516	FAM60A	family with sequence similarity 60, member A	18
TL03663	NM_018169	55196	C12orf35	chromosome 12 open reading frame 35	16
TL03666	NM_005690|NM_012062|NM_012063	10059	DNM1L	dynamin 1-like	18
TL03667	NM_001040436	51067	YARS2	tyrosyl-tRNA synthetase 2, mitochondrial	16
TL03673	NM_017641	55605	KIF21A	kinesin family member 21A	16
TL03680	NM_005748	10138	YAF2	YY1 associated factor 2	17
TL03682	NM_016488|NM_201438|NM_201439|NM_201440|NM_201515	51535	PPHLN1	periphilin 1	18
TL03683	NM_153026	144165	PRICKLE1	prickle homolog 1 (Drosophila)	17
TL03687	NM_002822	5756	TWF1	twinfilin, actin-binding protein, homolog 1 (Drosophila)	18
TL03692	NM_001025356	196527	TMEM16F	transmembrane protein 16F	17
TL03694	NM_004719	9169	SFRS2IP	splicing factor, arginine/serine-rich 2, interacting protein	18
TL03695	NM_001077484|NM_030674	81539	SLC38A1	solute carrier family 38, member 1	18
TL03696	NM_018976	54407	SLC38A2	solute carrier family 38, member 2	18
TL03700	NM_024604	79657	FLJ21908	hypothetical protein FLJ21908	17
TL03703	NM_017842	55652	FLJ20489	hypothetical protein FLJ20489	17
TL03704	NM_001098415|NM_001098416|NM_015401|NM_016596	51564	HDAC7A	histone deacetylase 7A	18
TL03706	NM_024056	79022	TMEM106C	transmembrane protein 106C	18
TL03709	NM_000289	5213	PFKM	phosphofructokinase, muscle	18
TL03710	NM_024095	140461	ASB8	ankyrin repeat and SOCS box-containing 8	18
TL03715	NM_017822	54934	C12orf41	chromosome 12 open reading frame 41	17
TL03717	NM_015270|NM_020983	112	ADCY6	adenylate cyclase 6	17
TL03718	NM_000725	784	CACNB3	calcium channel, voltage-dependent, beta 3 subunit	17
TL03719	NM_004818	9416	DDX23	DEAD (Asp-Glu-Ala-Asp) box polypeptide 23	18
TL03723	NM_001659	377	ARF3	ADP-ribosylation factor 3	18
TL03727	NM_002733|NM_212461	5571	PRKAG1	protein kinase, AMP-activated, gamma 1 non-catalytic subunit	18
TL03728	NM_003482	8085	MLL2	myeloid/lymphoid or mixed-lineage leukemia 2	17
TL03731	NM_018113	55716	LMBR1L	limb region 1 homolog (mouse)-like	18
TL03732	NM_006082	10376	TUBA1B	tubulin, alpha 1b	18
TL03733	NM_006009	7846	TUBA1A	tubulin, alpha 1a	18
TL03734	NM_032704	84790	TUBA1C	tubulin, alpha 1c	18
TL03736	NM_005480	10024	TROAP	trophinin associated protein (tastin)	17
TL03739	NM_023071	65244	SPATS2	spermatogenesis associated, serine-rich 2	16
TL03741	NM_001012300|NM_006337	10445	MCRS1	microspherule protein 1	17
TL03744	NM_175736|NM_198900	91010	FMNL3	formin-like 3	16
TL03745	NM_001098576|NM_003217	7009	TEGT	testis enhanced gene transcript (BAX inhibitor 1)	18
TL03752	NM_013277	29127	RACGAP1	Rac GTPase activating protein 1	17
TL03754	NM_003076|NM_139071	6602	SMARCD1	SWI/SNF related, matrix associated, actin dependent regulator of chromatin, subfamily d, member 1	17
TL03756	NM_032901	84987	C12orf62	chromosome 12 open reading frame 62	17
TL03757	NM_147190	91012	LASS5	LAG1 homolog, ceramide synthase 5	17
TL03758	NM_016357	51474	LIMA1	LIM domain and actin binding 1	17
TL03759	NM_052879|NM_199188|NM_199190	113251	LARP4	La ribonucleoprotein domain family, member 4	17
TL03760	NM_173602	57609	DIP2B	DIP2 disco-interacting protein 2 homolog B (Drosophila)	17
TL03761	NM_005171	466	ATF1	activating transcription factor 1	18
TL03763	NM_014033	25840	METTL7A	methyltransferase like 7A	16
TL03764	NM_000617	4891	SLC11A2	solute carrier family 11 (proton-coupled divalent metal ion transporters), member 2	16
TL03765	NM_001024668|NM_015416	25875	LETMD1	LETM1 domain containing 1	17
TL03766	NM_030809	81566	FAM130A1	family with sequence similarity 130, member A1	18
TL03767	NM_005653	7024	TFCP2	transcription factor CP2	17
TL03769	NM_014764	9802	DAZAP2	DAZ associated protein 2	18
TL03780	NM_002135|NM_173157	3164	NR4A1	nuclear receptor subfamily 4, group A, member 1	18
TL03781	NM_021934	60673	C12orf44	chromosome 12 open reading frame 44	17
TL03783	NM_005556	3855	KRT7	keratin 7	16
TL03807	NM_002273	3856	KRT8	keratin 8	18
TL03808	NM_000224|NM_199187	3875	KRT18	keratin 18	17
TL03809	NM_001417	1975	EIF4B	eukaryotic translation initiation factor 4B	18
TL03810	NM_015319|NM_170754|NM_198316	23371	TENC1	tensin like C1 domain containing phosphatase (tensin 2)	18
TL03811	NM_032840	84926	SPRYD3	SPRY domain containing 3	17
TL03815	NM_001004304	283337	ZNF740	zinc finger protein 740	16
TL03817	NM_000966|NM_001042728	5916	RARG	retinoic acid receptor, gamma	18
TL03820	NM_002624|NM_145897	5204	PFDN5	prefoldin subunit 5	18
TL03821	NM_021640	60314	C12orf10	chromosome 12 open reading frame 10	17
TL03822	NM_015665	8086	AAAS	achalasia, adrenocortical insufficiency, alacrimia (Allgrove, triple-A)	17
TL03824	NM_138473	6667	SP1	Sp1 transcription factor	18
TL03826	NM_001005354|NM_018457	54458	PRR13	proline rich 13	17
TL03827	NM_005016|NM_031989	5094	PCBP2	poly(rC) binding protein 2	18
TL03829	NM_004178|NM_134323|NM_134324	6895	TARBP2	TAR (HIV-1) RNA binding protein 2	18
TL03831	NM_006856	11016	ATF7	activating transcription factor 7	17
TL03832	NM_001002031|NM_005176	517	ATP5G2	ATP synthase, H+ transporting, mitochondrial F0 complex, subunit C2 (subunit 9)	18
TL03833	NM_020898	57658	CALCOCO1	calcium binding and coiled-coil domain 1	18
TL03842	NM_014311	23583	SMUG1	single-strand-selective monofunctional uracil-DNA glycosylase 1	16
TL03843	NM_012117	23468	CBX5	chromobox homolog 5 (HP1 alpha homolog, Drosophila)	18
TL03844	NM_002136|NM_031157	3178	HNRPA1	heterogeneous nuclear ribonucleoprotein A1	18
TL03846	NM_016057	22818	COPZ1	coatomer protein complex, subunit zeta 1	18
TL03849	NM_002205	3678	ITGA5	integrin, alpha 5 (fibronectin receptor, alpha polypeptide)	17
TL03860	NM_001487	2647	BLOC1S1	biogenesis of lysosome-related organelles complex-1, subunit 1	17
TL03862	NM_001040034|NM_001780	967	CD63	CD63 molecule	18
TL03863	NM_005811	10220	GDF11	growth differentiation factor 11	16
TL03864	NM_033082	84324	CIP29	cytokine induced protein 29 kDa	17
TL03866	NM_032364	85406	DNAJC14	DnaJ (Hsp40) homolog, subfamily C, member 14	17
TL03867	NM_002429	4327	MMP19	matrix metallopeptidase 19	17
TL03868	NM_032345	84305	WIBG	within bgcn homolog (Drosophila)	17
TL03869	NM_001345|NM_201444|NM_201445|NM_201554	1606	DGKA	diacylglycerol kinase, alpha 80kDa	17
TL03871	NM_001798|NM_052827	1017	CDK2	cyclin-dependent kinase 2	17
TL03872	NM_002868	5869	RAB5B	RAB5B, member RAS oncogene family	18
TL03873	NM_000456|NM_001032386|NM_001032387	6821	SUOX	sulfite oxidase	18
TL03874	NM_022465	64375	IKZF4	IKAROS family zinc finger 4 (Eos)	16
TL03875	NM_001029|NM_001093731|NM_001093732	6231|644928|728937	LOC728937|RPS26|hCG_2033311	hCG2033311|ribosomal protein S26|similar to 40S ribosomal protein S26	18
TL03876	NM_001005915|NM_001982	2065	ERBB3	v-erb-b2 erythroblastic leukemia viral oncogene homolog 3 (avian)	16
TL03877	NM_006191	5036	PA2G4	proliferation-associated 2G4, 38kDa	18
TL03878	NM_001035267|NM_021104	6171	RPL41	ribosomal protein L41	18
TL03880	NM_015292	23344	FAM62A	family with sequence similarity 62 (C2 domain containing), member A	18
TL03881	NM_002475	140465	MYL6B	myosin, light chain 6B, alkali, smooth muscle and non-muscle	17
TL03882	NM_021019|NM_079423	4637	MYL6	myosin, light chain 6, alkali, smooth muscle and non-muscle	18
TL03883	NM_003075|NM_139067	6601	SMARCC2	SWI/SNF related, matrix associated, actin dependent regulator of chromatin, subfamily c, member 2	17
TL03884	NM_005785|NM_194358|NM_194359	10193	RNF41	ring finger protein 41	18
TL03887	NM_144576	93058	COQ10A	coenzyme Q10 homolog A (S. cerevisiae)	17
TL03888	NM_004077|NM_198324	1431	CS	citrate synthase	18
TL03889	NM_014255	10330	TMEM4	transmembrane protein 4	18
TL03890	NM_014871	9924	USP52	ubiquitin specific peptidase 52	17
TL03892	NM_005419	6773	STAT2	signal transducer and activator of transcription 2, 113kDa	17
TL03894	NM_003920	8914	TIMELESS	timeless homolog (Drosophila)	17
TL03896	NM_207344	283377	SPRYD4	SPRY domain containing 4	17
TL03898	NM_002898	5939	RBMS2	RNA binding motif, single stranded interacting protein 2	18
TL03899	NM_013449	11176	BAZ2A	bromodomain adjacent to zinc finger domain, 2A	18
TL03900	NM_001686	506	ATP5B	ATP synthase, H+ transporting, mitochondrial F1 complex, beta polypeptide	18
TL03901	NM_006601	10728	PTGES3	prostaglandin E synthase 3 (cytosolic)	18
TL03902	NM_005594	4666	NACA	nascent polypeptide-associated complex alpha subunit	18
TL03911	NM_015257	23306	KIAA0286	KIAA0286 protein	18
TL03912	NM_005967	4665	NAB2	NGFI-A binding protein 2 (EGR1 binding protein 2)	18
TL03913	NM_003153	6778	STAT6	signal transducer and activator of transcription 6, interleukin-4 induced	18
TL03914	NM_002332	4035	LRP1	low density lipoprotein-related protein 1 (alpha-2-macroglobulin receptor)	17
TL03916	NM_005412	6472	SHMT2	serine hydroxymethyltransferase 2 (mitochondrial)	17
TL03924	NM_004990	4141	MARS	methionyl-tRNA synthetase	18
TL03925	NM_004083	1649	DDIT3	DNA-damage-inducible transcript 3	17
TL03926	NM_052897	114785	MBD6	methyl-CpG binding domain protein 6	18
TL03927	NM_006400	10540	DCTN2	dynactin 2 (p50)	18
TL03929	NM_024779	79837	PIP5K2C	phosphatidylinositol-4-phosphate 5-kinase, type II, gamma	17
TL03930	NM_178502	196403	DTX3	deltex 3 homolog (Drosophila)	16
TL03934	NM_001017956|NM_001017957|NM_001017958|NM_006812	10956	OS9	amplified in osteosarcoma	18
TL03936	NM_005981	6302	TSPAN31	tetraspanin 31	17
TL03937	NM_000075	1019	CDK4	cyclin-dependent kinase 4	17
TL03940	NM_005371|NM_023033	4234	METTL1	methyltransferase like 1	16
TL03942	NM_005726	10102	TSFM	Ts translation elongation factor, mitochondrial	17
TL03944	NM_005730	10106	CTDSP2	CTD (carboxy-terminal domain, RNA polymerase II, polypeptide A) small phosphatase 2	18
TL03949	NM_006313	9958	USP15	ubiquitin specific peptidase 15	18
TL03950	NM_015026	23041	MON2	MON2 homolog (S. cerevisiae)	18
TL03954	NM_020762	57522	SRGAP1	SLIT-ROBO Rho GTPase activating protein 1	17
TL03956	NM_007235	11260	XPOT	exportin, tRNA (nuclear export receptor for tRNAs)	18
TL03957	NM_013254	29110	TBK1	TANK-binding kinase 1	17
TL03959	NM_002076	2799	GNS	glucosamine (N-acetyl)-6-sulfatase (Sanfilippo disease IIID)	18
TL03961	NM_014319	23592	LEMD3	LEM domain containing 3	18
TL03965	NM_016056	51643	TMBIM4	transmembrane BAX inhibitor motif containing 4	17
TL03969	NM_018448	55832	CAND1	cullin-associated and neddylation-dissociated 1	18
TL03970	NM_003583|NM_006482	8445	DYRK2	dual-specificity tyrosine-(Y)-phosphorylation regulated kinase 2	17
TL03975	NM_001010942|NM_001089704|NM_015646	5908|643752	RAP1B|hCG_1757335	RAP1B, member of RAS oncogene family|hCG1757335	18
TL03976	NM_020401	57122	NUP107	nucleoporin 107kDa	17
TL03977	NM_018656	55508	SLC35E3	solute carrier family 35, member E3	16
TL03978	NM_002392|NM_006878|NM_006879|NM_006881|NM_006882	4193	MDM2	Mdm2, transformed 3T3 cell double minute 2, p53 binding protein (mouse)	17
TL03980	NM_007007	11052	CPSF6	cleavage and polyadenylation specific factor 6, 68kDa	17
TL03983	NM_001042555|NM_006654	10818	FRS2	fibroblast growth factor receptor substrate 2	17
TL03984	NM_006431	10576	CCT2	chaperonin containing TCP1, subunit 2 (beta)	18
TL03986	NM_001024647|NM_022456|NM_175623|NM_175624|NM_175625	117177	RAB3IP	RAB3A interacting protein (rabin3)	16
TL03987	NM_014515	4848	CNOT2	CCR4-NOT transcription complex, subunit 2	18
TL03993	NM_144982	196441	CCDC131	coiled-coil domain containing 131	17
TL03995	NM_018279	55266	TMEM19	transmembrane protein 19	17
TL03996	NM_014999	23011	RAB21	RAB21, member RAS oncogene family	17
TL03997	NM_022771	64786	TBC1D15	TBC1 domain family, member 15	17
TL04004	NM_006851	11010	GLIPR1	GLI pathogenesis-related 1 (glioma)	18
TL04005	NM_007043	11103	KRR1	KRR1, small subunit (SSU) processome component, homolog (yeast)	16
TL04006	NM_007350	22822	PHLDA1	pleckstrin homology-like domain, family A, member 1	17
TL04007	NM_004537|NM_139207	4673	NAP1L1	nucleosome assembly protein 1-like 1	18
TL04009	NM_001003712|NM_020841	114882	OSBPL8	oxysterol binding protein-like 8	17
TL04010	NM_015336	23390	ZDHHC17	zinc finger, DHHC-type containing 17	16
TL04015	NM_002583	5074	PAWR	PRKC, apoptosis, WT1, regulator	17
TL04016	NM_002480	4659	PPP1R12A	protein phosphatase 1, regulatory (inhibitor) subunit 12A	18
TL04034	NM_025114	80184	CEP290	centrosomal protein 290kDa	16
TL04037	NM_001946|NM_022652	1848	DUSP6	dual specificity phosphatase 6	18
TL04038	NM_172240	282809	WDR51B	WD repeat domain 51B	17
TL04039	NM_001001323|NM_001682	490	ATP2B1	ATPase, Ca++ transporting, plasma membrane 1	18
TL04042	NM_002345	4060	LUM	lumican	18
TL04043	NM_001920|NM_133503|NM_133504|NM_133505|NM_133506|NM_133507	1634	DCN	decorin	18
TL04044	NM_001731	694	BTG1	B-cell translocation gene 1, anti-proliferative	18
TL04049	NM_003566	8411	EEA1	early endosome antigen 1	16
TL04050	NM_019094|NM_199040	11163	NUDT4	nudix (nucleoside diphosphate linked moiety X)-type motif 4	18
TL04051	NM_003348	7334	UBE2N	ubiquitin-conjugating enzyme E2N (UBC13 homolog, yeast)	17
TL04052	NM_014050|NM_172177|NM_172178	28977	MRPL42	mitochondrial ribosomal protein L42	17
TL04053	NM_003877	8835	SOCS2	suppressor of cytokine signaling 2	16
TL04060	NM_018351	55785	FGD6	FYVE, RhoGEF and PH domain containing 6	16
TL04061	NM_017599	55591	VEZT	vezatin, adherens junctions transmembrane protein	17
TL04062	NM_006838	10988	METAP2	methionyl aminopeptidase 2	18
TL04065	NM_003095	6636	SNRPF	small nuclear ribonucleoprotein polypeptide F	16
TL04069	NM_000895	4048	LTA4H	leukotriene A4 hydrolase	18
TL04070	NM_005230	2004	ELK3	ELK3, ETS-domain protein (SRF accessory protein 2)	17
TL04071	NM_002595	5128	PCTK2	PCTAIRE protein kinase 2	16
TL04073	NM_152905	121441	NEDD1	neural precursor cell expressed, developmentally down-regulated 1	16
TL04074	NM_001032283|NM_001032284|NM_003276	7112	TMPO	thymopoietin	18
TL04075	NM_002635|NM_005888|NM_213611	5250	SLC25A3	solute carrier family 25 (mitochondrial carrier; phosphate carrier), member 3	18
TL04082	NM_022496	64431	ACTR6	ARP6 actin-related protein 6 homolog (yeast)	16
TL04084	NM_017988	55681	SCYL2	SCY1-like 2 (S. cerevisiae)	18
TL04091	NM_001177	400	ARL1	ADP-ribosylation factor-like 1	18
TL04096	NM_024312	79158	GNPTAB	N-acetylglucosamine-1-phosphate transferase, alpha and beta subunits	18
TL04097	NM_018370	55332	DRAM	damage-regulated autophagy modulator	18
TL04098	NM_016053	51019	CCDC53	coiled-coil domain containing 53	17
TL04108	NM_003299	7184	HSP90B1	heat shock protein 90kDa beta (Grp94), member 1	18
TL04109	NM_003211	6996	TDG	thymine-DNA glycosylase	18
TL04112	NM_006166	4801	NFYB	nuclear transcription factor Y, beta	16
TL04113	NM_001093771|NM_003330|NM_182729|NM_182742|NM_182743	7296	TXNRD1	thioredoxin reductase 1	18
TL04118	NM_015275	23325	KIAA1033	KIAA1033	16
TL04121	NM_006825	10970	CKAP4	cytoskeleton-associated protein 4	17
TL04123	NM_018082	55703	POLR3B	polymerase (RNA) III (DNA directed) polypeptide B	16
TL04126	NM_152261	90488	C12orf23	chromosome 12 open reading frame 23	18
TL04128	NM_004075	1407	CRY1	cryptochrome 1 (photolyase-like)	17
TL04130	NM_007062	11137	PWP1	PWP1 homolog (S. cerevisiae)	17
TL04131	NM_012406	11108	PRDM4	PR domain containing 4	17
TL04135	NM_014706	9733	SART3	squamous cell carcinoma antigen recognized by T cells 3	18
TL04136	NM_014301|NM_213595	23479	ISCU	iron-sulfur cluster scaffold homolog (E. coli)	18
TL04139	NM_014325	23603	CORO1C	coronin, actin binding protein, 1C	18
TL04140	NM_018984	54434	SSH1	slingshot homolog 1 (Drosophila)	16
TL04144	NM_003362|NM_080911	7374	UNG	uracil-DNA glycosylase	18
TL04145	NM_001093	32	ACACB	acetyl-Coenzyme A carboxylase beta	17
TL04147	NM_031954	83892	KCTD10	potassium channel tetramerisation domain containing 10	18
TL04148	NM_130466|NM_183415	89910	UBE3B	ubiquitin protein ligase E3B	17
TL04149	NM_052845	326625	MMAB	methylmalonic aciduria (cobalamin deficiency) cblB type	17
TL04150	NM_000431	4598	MVK	mevalonate kinase (mevalonic aciduria)	17
TL04152	NM_016433	51228	GLTP	glycolipid transfer protein	16
TL04154	NM_014776|NM_057169|NM_057170|NM_139201	9815	GIT2	G protein-coupled receptor kinase interactor 2	17
TL04155	NM_033121	88455	ANKRD13A	ankyrin repeat domain 13A	18
TL04158	NM_001681|NM_170665	488	ATP2A2	ATPase, Ca++ transporting, cardiac muscle, slow twitch 2	18
TL04159	NM_016238	51434	ANAPC7	anaphase promoting complex subunit 7	17
TL04160	NM_005719	10094	ARPC3	actin related protein 2/3 complex, subunit 3, 21kDa	17
TL04161	NM_016301	51184	ATPBD1C	ATP binding domain 1 family, member C	16
TL04162	NM_013300	29902	C12orf24	chromosome 12 open reading frame 24	16
TL04163	NM_016226|NM_057180	51699	VPS29	vacuolar protein sorting 29 homolog (S. cerevisiae)	17
TL04165	NM_139283	160760	PPTC7	PTC7 protein phosphatase homolog (S. cerevisiae)	16
TL04166	NM_001082537|NM_001082538|NM_024549	79600	TECT1	tectonic 1	18
TL04168	NM_002710	5501	PPP1CC	protein phosphatase 1, catalytic subunit, gamma isoform	18
TL04173	NM_005475	10019	SH2B3	SH2B adaptor protein 3	17
TL04174	NM_002973	6311	ATXN2	ataxin 2	18
TL04175	NM_006768	8315	BRAP	BRCA1 associated protein	16
TL04176	NM_025247	80724	ACAD10	acyl-Coenzyme A dehydrogenase family, member 10	16
TL04177	NM_000690	217	ALDH2	aldehyde dehydrogenase 2 family (mitochondrial)	17
TL04180	NM_001034025|NM_006817	10961	ERP29	endoplasmic reticulum protein 29	17
TL04181	NM_024953	80018	C12orf30	chromosome 12 open reading frame 30	17
TL04182	NM_006700	10906	TRAFD1	TRAF-type zinc finger domain containing 1	18
TL04184	NM_000970|NM_001024662	6128	RPL6	ribosomal protein L6	18
TL04185	NM_002834	5781	PTPN11	protein tyrosine phosphatase, non-receptor type 11 (Noonan syndrome 1)	18
TL04187	NM_001032409|NM_002534|NM_016816	4938	OAS1	2',5'-oligoadenylate synthetase 1, 40/46kDa	16
TL04188	NM_006187	4940	OAS3	2'-5'-oligoadenylate synthetase 3, 100kDa	16
TL04189	NM_001032731|NM_002535|NM_016817	4939	OAS2	2'-5'-oligoadenylate synthetase 2, 69/71kDa	17
TL04192	NM_024072	79039	DDX54	DEAD (Asp-Glu-Ala-Asp) box polypeptide 54	17
TL04193	NM_032848	84934	C12orf52	chromosome 12 open reading frame 52	18
TL04195	NM_017901	53373	TPCN1	two pore segment channel 1	18
TL04201	NM_016196	9904	RBM19	RNA binding motif protein 19	16
TL04204	NM_015335	23389	THRAP2	thyroid hormone receptor associated protein 2	18
TL04210	NM_012174|NM_153348	26259	FBXW8	F-box and WD repeat domain containing 8	16
TL04212	NM_015002|NM_033624	23014	FBXO21	F-box protein 21	17
TL04215	NM_007370|NM_181578	5985	RFC5	replication factor C (activator 1) 5, 36.5kDa	17
TL04216	NM_018639	55884	WSB2	WD repeat and SOCS box-containing 2	18
TL04218	NM_002567	5037	PEBP1	phosphatidylethanolamine binding protein 1	18
TL04219	NM_016281	51347	TAOK3	TAO kinase 3	18
TL04220	NM_022491	64426	SUDS3	suppressor of defective silencing 3 homolog (S. cerevisiae)	17
TL04224	NM_006253	5564	PRKAB1	protein kinase, AMP-activated, beta 1 non-catalytic subunit	18
TL04227	NM_006861	11021	RAB35	RAB35, member RAS oncogene family	17
TL04228	NM_006836	10985	GCN1L1	GCN1 general control of amino-acid synthesis 1-like 1 (yeast)	18
TL04229	NM_001002|NM_053275	6175	RPLP0	ribosomal protein, large, P0	18
TL04230	NM_002859	5829	PXN	paxillin	18
TL04234	NM_004373	1337	COX6A1	cytochrome c oxidase subunit VIa polypeptide 1	18
TL04235	NM_016399	51499	TRIAP1	TP53 regulated inhibitor of apoptosis 1	16
TL04236	NM_176818	283459	15E1.2	hypothetical protein LOC283459	18
TL04237	NM_003769	8683	SFRS9	splicing factor, arginine/serine-rich 9	17
TL04238	NM_001037494|NM_001037495|NM_003746	8655	DYNLL1	dynein, light chain, LC8-type 1	18
TL04239	NM_032314	84274	COQ5	coenzyme Q5 homolog, methyltransferase (S. cerevisiae)	16
TL04240	NM_014868	9921	RNF10	ring finger protein 10	18
TL04243	NM_014730	9761	KIAA0152	KIAA0152	18
TL04244	NM_001080533	84747	UNC119B	unc-119 homolog B (C. elegans)	18
TL04246	NM_139015	121665	UNQ1887	signal peptide peptidase 3	18
TL04251	NM_002560	5025	P2RX4	purinergic receptor P2X, ligand-gated ion channel, 4	16
TL04253	NM_016237	51433	ANAPC5	anaphase promoting complex subunit 5	18
TL04254	NM_025126|NM_194271	80196	RNF34	ring finger protein 34	18
TL04259	NM_019034	54509	RHOF	ras homolog gene family, member F (in filopodia)	16
TL04261	NM_002813	5715	PSMD9	proteasome (prosome, macropain) 26S subunit, non-ATPase, 9	17
TL04264	NM_014938	22877	MLXIP	MLX interacting protein	18
TL04268	NM_019887|NM_138929|NM_138930	56616	DIABLO	diablo homolog (Drosophila)	17
TL04269	NM_022916	65082	VPS33A	vacuolar protein sorting 33 homolog A (S. cerevisiae)	17
TL04270	NM_002956|NM_198240	6249	CLIP1	CAP-GLY domain containing linker protein 1	18
TL04271	NM_017612	55596	ZCCHC8	zinc finger, CCHC domain containing 8	17
TL04272	NM_023012|NM_198261|NM_198262	65117	RSRC2	arginine/serine-rich coiled-coil 2	18
TL04273	NM_014708	9735	KNTC1	kinetochore associated 1	16
TL04274	NM_003677	8562	DENR	density-regulated protein	18
TL04277	NM_024667	79720	VPS37B	vacuolar protein sorting 37 homolog B (S. cerevisiae)	17
TL04280	NM_001002251|NM_001002252|NM_016638|NM_018694	51329	ARL6IP4	ADP-ribosylation-like factor 6 interacting protein 4	17
TL04284	NM_004642	8099	CDK2AP1	CDK2-associated protein 1	16
TL04285	NM_018183	55206	SBNO1	strawberry notch homolog 1 (Drosophila)	17
TL04286	NM_020382	387893	SETD8	SET domain containing (lysine methyltransferase) 8	18
TL04290	NM_006815	10959	TMED2	transmembrane emp24 domain trafficking protein 2	18
TL04292	NM_001414	1967	EIF2B1	eukaryotic translation initiation factor 2B, subunit 1 alpha, 26kDa	18
TL04293	NM_001516	2967	GTF2H3	general transcription factor IIH, polypeptide 3, 34kDa	16
TL04295	NM_012463	23545	ATP6V0A2	ATPase, H+ transporting, lysosomal V0 subunit a2	16
TL04298	NM_152437	144348	ZNF664	zinc finger protein 664	18
TL04300	NM_001077261|NM_006312	9612	NCOR2	nuclear receptor co-repressor 2	18
TL04301	NM_001082959|NM_005505	949	SCARB1	scavenger receptor class B, member 1	16
TL04302	NM_021009	7316	UBC	ubiquitin C	18
TL04305	NM_023928	65985	AACS	acetoacetyl-CoA synthetase	17
TL04307	NM_145648	121260	SLC15A4	solute carrier family 15, member 4	18
TL04313	NM_006325	5901	RAN	RAN, member RAS oncogene family	18
TL04315	NM_004592	6433	SFRS8	splicing factor, arginine/serine-rich 8 (suppressor-of-white-apricot homolog, Drosophila)	17
TL04317	NM_003565	8408	ULK1	unc-51-like kinase 1 (C. elegans)	17
TL04319	NM_015409	57634	EP400	E1A binding protein p400	18
TL04324	NM_006231	5426	POLE	polymerase (DNA directed), epsilon	17
TL04327	NM_015114	23141	KIAA0692	KIAA0692	18
TL04328	NM_005895	2802	GOLGA3	golgi autoantigen, golgin subfamily a, 3	18
TL04329	NM_018223	55743	CHFR	checkpoint with forkhead and ring finger domains	16
TL04332	NM_003428	7637	ZNF84	zinc finger protein 84	18
TL04337	NM_017520	54737	HSMPP8	M-phase phosphoprotein, mpp8	18
TL04338	NM_001042414	55269	PSPC1	paraspeckle component 1	17
TL04339	NM_001039649|NM_001039650	9205	ZMYM5	zinc finger, MYM-type 5	16
TL04340	NM_003453|NM_197968	7750	ZMYM2	zinc finger, MYM-type 2	16
TL04344	NM_015974	51084	CRYL1	crystallin, lambda 1	16
TL04348	NM_022459	64328	XPO4	exportin 4	17
TL04349	NM_014572	26524	LATS2	LATS, large tumor suppressor, homolog 2 (Drosophila)	16
TL04350	NM_005870	10284	SAP18	Sin3A-associated protein, 18kDa	18
TL04352	NM_024026	78988	MRP63	mitochondrial ribosomal protein 63	16
TL04353	NM_153251	253832	ZDHHC20	zinc finger, DHHC-type containing 20	17
TL04354	NM_152726	221154	EFHA1	EF-hand domain family, member A1	17
TL04359	NM_005932	4285	MIPEP	mitochondrial intermediate peptidase	17
TL04362	NM_153023	221178	SPATA13	spermatogenesis associated 13	17
TL04364	NM_006437	143	PARP4	poly (ADP-ribose) polymerase family, member 4	17
TL04369	NM_004685	9107	MTMR6	myotubularin related protein 6	16
TL04370	NM_001008564|NM_001008565|NM_014089	9818	NUPL1	nucleoporin like 1	17
TL04373	NM_005977|NM_183043|NM_183044	6049	RNF6	ring finger protein (C3H2C3 type) 6	17
TL04376	NM_182488	219333	USP12	ubiquitin specific peptidase 12	16
TL04377	NM_000982	6144	RPL21	ribosomal protein L21	18
TL04379	NM_152912	219402	MTIF3	mitochondrial translational initiation factor 3	18
TL04381	NM_015972|NM_152705	51082	POLR1D	polymerase (RNA) I polypeptide D, 16kDa	18
TL04388	NM_015932	51371	POMP	proteasome maturation protein	18
TL04391	NM_003045	6541	SLC7A1	solute carrier family 7 (cationic amino acid transporter, y+ system), member 1	18
TL04392	NM_007106	5412	UBL3	ubiquitin-like 3	18
TL04394	NM_002128	3146	HMGB1	high-mobility group box 1	18
TL04395	NM_005800	10208	USPL1	ubiquitin specific peptidase like 1	17
TL04399	NM_006644	10808	HSPH1	heat shock 105kDa/110kDa protein 1	18
TL04405	NM_014887	10443	PFAAP5	phosphonoformate immuno-associated protein 5	18
TL04406	NM_015032	23047	APRIN	androgen-induced proliferation inhibitor	18
TL04409	NM_002915|NM_181558	5983	RFC3	replication factor C (activator 1) 3, 38kDa	17
TL04418	NM_013338	29880	ALG5	asparagine-linked glycosylation 5 homolog (S. cerevisiae, dolichyl-phosphate beta-glucosyltransferase)	17
TL04419	NM_181503	11340	EXOSC8	exosome component 8	16
TL04420	NM_001014286|NM_017569	55578	FAM48A	family with sequence similarity 48, member A	17
TL04423	NM_016617	51569	UFM1	ubiquitin-fold modifier 1	18
TL04426	NM_025138|NM_170719	80209	C13orf23	chromosome 13 open reading frame 23	18
TL04427	NM_001012754|NM_001017370	387921	RP11-50D16.3	similar to RIKEN cDNA 8030451K01	18
TL04430	NM_002015	2308	FOXO1	forkhead box O1	18
TL04431	NM_005830	10240	MRPS31	mitochondrial ribosomal protein S31	16
TL04432	NM_014252	10166	SLC25A15	solute carrier family 25 (mitochondrial carrier; ornithine transporter) member 15	16
TL04433	NM_172373	1997	ELF1	E74-like factor 1 (ets domain transcription factor)	18
TL04434	NM_007187	11193	WBP4	WW domain binding protein 4 (formin binding protein 21)	16
TL04436	NM_018527|NM_024561	79612	NARG1L	NMDA receptor regulated 1-like	16
TL04437	NM_014059	28984	C13orf15	chromosome 13 open reading frame 15	16
TL04438	NM_001009814|NM_015058	23078	RP11-125A7.3	KIAA0564 protein	17
TL04440	NM_016248	11215	AKAP11	A kinase (PRKA) anchor protein 11	17
TL04444	NM_013238	29103	DNAJC15	DnaJ (Hsp40) homolog, subfamily C, member 15	17
TL04449	NM_006022|NM_183422	8848	TSC22D1	TSC22 domain family, member 1	18
TL04452	NM_004128	2963	GTF2F2	general transcription factor IIF, polypeptide 2, 30kDa	18
TL04454	NM_003295	7178	TPT1	tumor protein, translationally-controlled 1	18
TL04456	NM_031431	83548	COG3	component of oligomeric golgi complex 3	17
TL04459	NM_015070	23091	ZC3H13	zinc finger CCCH-type containing 13	18
TL04461	NM_002298	3936	LCP1	lymphocyte cytosolic protein 1 (L-plastin)	18
TL04464	NM_001984	2098	ESD	esterase D/formylglutathione hydrolase	17
TL04466	NM_003850	8803	SUCLA2	succinate-CoA ligase, ADP-forming, beta subunit	17
TL04467	NM_018283	55270	NUDT15	nudix (nucleoside diphosphate linked moiety X)-type motif 15	16
TL04468	NM_014166	29079	MED4	mediator of RNA polymerase II transcription, subunit 4 homolog (S. cerevisiae)	17
TL04469	NM_021999	9445	ITM2B	integral membrane protein 2B	18
TL04470	NM_000321	5925	RB1	retinoblastoma 1 (including osteosarcoma)	18
TL04471	NM_005767	10161	P2RY5	purinergic receptor P2Y, G-protein coupled, 5	16
TL04472	NM_001268	1102	RCBTB2	regulator of chromosome condensation (RCC1) and BTB (POZ) domain containing protein 2	16
TL04473	NM_001079673|NM_014923	22862	FNDC3A	fibronectin type III domain containing 3A	18
TL04479	NM_018191	55213	RCBTB1	regulator of chromosome condensation (RCC1) and BTB (POZ) domain containing protein 1	18
TL04482	NM_002267	3839	KPNA3	karyopherin alpha 3 (importin alpha 4)	16
TL04484	NM_001007278|NM_005798|NM_052811|NM_213590	10206	TRIM13	tripartite motif-containing 13	17
TL04489	NM_001039937|NM_001039938|NM_012141	26512	INTS6	integrator complex subunit 6	18
TL04490	NM_052950	115825	WDFY2	WD repeat and FYVE domain containing 2	18
TL04494	NM_001004127|NM_021645	440138|9724	ALG11|UTP14C	UTP14, U3 small nucleolar ribonucleoprotein, homolog C (yeast)|asparagine-linked glycosylation 11 homolog (S. cerevisiae, alpha-1,2-mannosyltransferase)	18
TL04498	NM_016075	51028	VPS36	vacuolar protein sorting 36 homolog (S. cerevisiae)	16
TL04499	NM_001098525|NM_018204	26586	CKAP2	cytoskeleton associated protein 2	18
TL04500	NM_001011724|NM_001011725	144983	RP11-78J21.1	heterogeneous nuclear ribonucleoprotein A1-like	18
TL04501	NM_006704	10910	SUGT1	SGT1, suppressor of G2 allele of SKP1 (S. cerevisiae)	17
TL04512	NM_030794	81550	TDRD3	tudor domain containing 3	18
TL04517	NM_001071775	440145	RP11-11C5.2	similar to RIKEN cDNA 2410129H14	17
TL04519	NM_014953	22894	DIS3	DIS3 mitotic control homolog (S. cerevisiae)	17
TL04526	NM_005358	4008	LMO7	LIM domain 7	17
TL04527	NM_006493	1203	CLN5	ceroid-lipofuscinosis, neuronal 5	16
TL04528	NM_012158	26224	FBXL3	F-box and leucine-rich repeat protein 3	18
TL04529	NM_015057	23077	MYCBP2	MYC binding protein 2	18
TL04535	NM_022118	64062	RBM26	RNA binding motif protein 26	17
TL04536	NM_019080	54602	NDFIP2	Nedd4 family interacting protein 2	16
TL04543	NM_014305	23483	TGDS	TDP-glucose 4,6-dehydratase	16
TL04548	NM_006260	5611	DNAJC3	DnaJ (Hsp40) homolog, subfamily C, member 3	17
TL04552	NM_144778|NM_207304	10150	MBNL2	muscleblind-like 2 (Drosophila)	17
TL04553	NM_021033	5911	RAP2A	RAP2A, member of RAS oncogene family	18
TL04554	NM_002271	3843	RANBP5	RAN binding protein 5	18
TL04555	NM_001001715|NM_005766	10160	FARP1	FERM, RhoGEF (ARHGEF) and pleckstrin domain protein 1 (chondrocyte-derived)	16
TL04557	NM_001032296|NM_003576	8428	STK24	serine/threonine kinase 24 (STE20 homolog, yeast)	17
TL04559	NM_015296	23348	DOCK9	dedicator of cytokinesis 9	16
TL04560	NM_177967	337867	UBAC2	UBA domain containing 2	18
TL04563	NM_004800	9375	TM9SF2	transmembrane 9 superfamily member 2	18
TL04567	NM_000282	5095	PCCA	propionyl Coenzyme A carboxylase, alpha polypeptide	16
TL04568	NM_001079669|NM_032813	84899	TMTC4	transmembrane and tetratricopeptide repeat containing 4	16
TL04572	NM_003291	7174	TPP2	tripeptidyl peptidase II	17
TL04576	NM_017693	54841	BIVM	basic, immunoglobulin-like variable motif containing	16
TL04577	NM_000123	2073	ERCC5	excision repair cross-complementing rodent repair deficiency, complementation group 5 (xeroderma pigmentosum, complementation group G (Cockayne syndrome))	18
TL04580	NM_004093	1948	EFNB2	ephrin-B2	17
TL04581	NM_018011	55082	FLJ10154	hypothetical protein FLJ10154	18
TL04584	NM_032859	84945	ABHD13	abhydrolase domain containing 13	17
TL04587	NM_003749	8660	IRS2	insulin receptor substrate 2	16
TL04588	NM_001845	1282	COL4A1	collagen, type IV, alpha 1	16
TL04589	NM_001846	1284	COL4A2	collagen, type IV, alpha 2	17
TL04591	NM_018210	55739	FLJ10769	hypothetical protein FLJ10769	18
TL04592	NM_024537	79587	CARS2	cysteinyl-tRNA synthetase 2, mitochondrial (putative)	18
TL04594	NM_017664	55608	ANKRD10	ankyrin repeat domain 10	18
TL04595	NM_003899|NM_145735	8874	ARHGEF7	Rho guanine nucleotide exchange factor (GEF) 7	18
TL04598	NM_006322	10426	TUBGCP3	tubulin, gamma complex associated protein 3	17
TL04600	NM_015205|NM_032189	23250	ATP11A	ATPase, Class VI, type 11A	17
TL04605	NM_018386	55795	PCID2	PCI domain containing 2	17
TL04606	NM_001008895|NM_003589	8451	CUL4A	cullin 4A	18
TL04607	NM_005561	3916	LAMP1	lysosomal-associated membrane protein 1	18
TL04611	NM_017905	55002	TMCO3	transmembrane and coiled-coil domains 3	16
TL04612	NM_007111	7027	TFDP1	transcription factor Dp-1	18
TL04614	NM_000820	2621	GAS6	growth arrest-specific 6	17
TL04616	NM_007368	22821	RASA3	RAS p21 protein activator 3	16
TL04617	NM_001078645|NM_003903	8881	CDC16	cell division cycle 16 homolog (S. cerevisiae)	18
TL04618	NM_023011|NM_080687	65110	UPF3A	UPF3 regulator of nonsense transcripts homolog A (yeast)	17
TL04621	NM_138376	91875	TTC5	tetratricopeptide repeat domain 5	16
TL04622	NM_021178|NM_182849|NM_182851|NM_182852	57820	CCNB1IP1	cyclin B1 interacting protein 1	18
TL04623	NM_001042618|NM_005484	10038	PARP2	poly (ADP-ribose) polymerase family, member 2	16
TL04625	NM_017807	55644	OSGEP	O-sialoglycoprotein endopeptidase	17
TL04626	NM_001641|NM_080648|NM_080649	328	APEX1	APEX nuclease (multifunctional DNA repair enzyme) 1	18
TL04627	NM_144568	90809	TMEM55B	transmembrane protein 55B	18
TL04628	NM_000270	4860	NP	nucleoside phosphorylase	17
TL04638	NM_001029991|NM_022734	64745	METT11D1	methyltransferase 11 domain containing 1	18
TL04640	NM_016250|NM_201535|NM_201536|NM_201537|NM_201538|NM_201539|NM_201540|NM_201541	57447	NDRG2	NDRG family member 2	18
TL04646	NM_001077442|NM_001077443|NM_001093762|NM_004500|NM_031314	3183|653447	HNRPC|hCG_1641229	hCG1641229|heterogeneous nuclear ribonucleoprotein C (C1/C2)	18
TL04648	NM_007192	11198	SUPT16H	suppressor of Ty 16 homolog (S. cerevisiae)	17
TL04649	NM_020920	57680	CHD8	chromodomain helicase DNA binding protein 8	18
TL04650	NM_032846	84932	RAB2B	RAB2B, member RAS oncogene family	17
TL04651	NM_014828	9878	TOX4	TOX high mobility group box family member 4	17
TL04652	NM_019852	56339	METTL3	methyltransferase like 3	18
TL04654	NM_001344	1603	DAD1	defender against cell death 1	17
TL04656	NM_005015	5018	OXA1L	oxidase (cytochrome c) assembly 1-like	18
TL04660	NM_014045	26020	LRP10	low density lipoprotein receptor-related protein 10	18
TL04662	NM_001077351|NM_001077352|NM_018107	55147	RBM23	RNA binding motif protein 23	18
TL04663	NM_001039619|NM_006109	10419	PRMT5	protein arginine methyltransferase 5	18
TL04664	NM_017815	54930	C14orf94	chromosome 14 open reading frame 94	17
TL04666	NM_021944	60686	C14orf93	chromosome 14 open reading frame 93	18
TL04667	NM_002797	5693	PSMB5	proteasome (prosome, macropain) subunit, beta type, 5	18
TL04669	NM_014977	22985	ACIN1	apoptotic chromatin condensation inducer 1	18
TL04670	NM_017924	55017	C14orf119	chromosome 14 open reading frame 119	18
TL04672	NM_012244|NM_182728	23428	SLC7A8	solute carrier family 7 (cationic amino acid transporter, y+ system), member 8	16
TL04674	NM_004050	599	BCL2L2	BCL2-like 2	16
TL04675	NM_004643	8106	PABPN1	poly(A) binding protein, nuclear 1	18
TL04682	NM_001042635|NM_015514	25983	NGDN	neuroguidin, EIF4E binding protein	18
TL04683	NM_024328	79178	THTPA	thiamine triphosphatase	17
TL04684	NM_003917|NM_080545	8906	AP1G2	adaptor-related protein complex 1, gamma 2 subunit	17
TL04687	NM_021004	10901	DHRS4	dehydrogenase/reductase (SDR family) member 4	16
TL04693	NM_001018073|NM_004563	5106	PCK2	phosphoenolpyruvate carboxykinase 2 (mitochondrial)	17
TL04694	NM_025230|NM_181357	80344	WDR23	WD repeat domain 23	18
TL04696	NM_006263|NM_176783	5720	PSME1	proteasome (prosome, macropain) activator subunit 1 (PA28 alpha)	18
TL04697	NM_016049	51016	C14orf122	chromosome 14 open reading frame 122	16
TL04698	NM_002818	5721	PSME2	proteasome (prosome, macropain) activator subunit 2 (PA28 beta)	18
TL04699	NM_017999	55072	RNF31	ring finger protein 31	17
TL04700	NM_006084	10379	ISGF3G	interferon-stimulated transcription factor 3, gamma 48kDa	18
TL04701	NM_001048205|NM_005132	9985	REC8	REC8 homolog (yeast)	16
TL04702	NM_024658	79711	IPO4	importin 4	17
TL04703	NM_001014842|NM_006405	10548	TM9SF1	transmembrane 9 superfamily member 1	17
TL04705	NM_014169	29082	CHMP4A	chromatin modifying protein 4A	17
TL04707	NM_006156	4738	NEDD8	neural precursor cell expressed, developmentally down-regulated 8	18
TL04708	NM_001002000|NM_001002001|NM_001002002|NM_016576	51292	GMPR2	guanosine monophosphate reductase 2	18
TL04709	NM_012461	26277	TINF2	TERF1 (TRF1)-interacting nuclear factor 2	18
TL04711	NM_004581|NM_182836	5875	RABGGTA	Rab geranylgeranyltransferase, alpha subunit	18
TL04712	NM_138452	115817	DHRS1	dehydrogenase/reductase (SDR family) member 1	18
TL04713	NM_174913	161424	C14orf21	chromosome 14 open reading frame 21	18
TL04717	NM_006871	11035	RIPK3	receptor-interacting serine-threonine kinase 3	17
TL04718	NM_004554	4776	NFATC4	nuclear factor of activated T-cells, cytoplasmic, calcineurin-dependent 4	16
TL04721	NM_015299	23351	KIAA0323	KIAA0323	18
TL04722	NM_020195	56948	C14orf124	chromosome 14 open reading frame 124	17
TL04727	NM_014178	29091	STXBP6	syntaxin binding protein 6 (amisyn)	17
TL04730	NM_017769	55632	KIAA1333	KIAA1333	17
TL04731	NM_016106|NM_182835	23256	SCFD1	sec1 family domain containing 1	18
TL04735	NM_015382	25831	HECTD1	HECT domain containing 1	18
TL04737	NM_025152	80224	NUBPL	nucleotide binding protein-like	16
TL04738	NM_001030055|NM_001173	394	ARHGAP5	Rho GTPase activating protein 5	17
TL04742	NM_138288	171546	C14orf147	chromosome 14 open reading frame 147	16
TL04743	NM_018453	55837	EAPP	E2F-associated phosphoprotein	18
TL04744	NM_021249|NM_152233	58533	SNX6	sorting nexin 6	18
[truncated: 4,910 more rows]

## Sheet: MA2403HK
TLID	Acc	GeneID	Symbol	Description	ExprBreadth
TL00012	NM_016176|NM_016547	51150	SDF4	stromal cell derived factor 4	18
TL00018	NM_017871	54973	CPSF3L	cleavage and polyadenylation specific factor 3-like	17
TL00022	NM_032348	54587	MXRA8	matrix-remodelling associated 8	17
TL00023	NM_017900	54998	AURKAIP1	aurora kinase A interacting protein 1	18
TL00030	NM_014188	29101	SSU72	SSU72 RNA polymerase II CTD phosphatase homolog (S. cerevisiae)	18
TL00034	NM_182838	9906	SLC35E2	solute carrier family 35, member E2	16
TL00036	NM_002074	2782	GNB1	guanine nucleotide binding protein (G protein), beta polypeptide 1	18
TL00046	NM_007033	11079	RER1	RER1 retention in endoplasmic reticulum 1 homolog (S. cerevisiae)	18
TL00062	NM_020710	57470	LRRC47	leucine rich repeat containing 47	17
TL00070	NM_000983	6146	RPL22	ribosomal protein L22	18
TL00080	NM_024654	79707	NOL9	nucleolar protein 9	18
TL00087	NM_015215	23261	CAMTA1	calmodulin binding transcription activator 1	18
TL00088	NM_004781	9341	VAMP3	vesicle-associated membrane protein 3 (cellubrevin)	18
TL00092	NM_007262	11315	PARK7	Parkinson disease (autosomal recessive, early onset) 7	18
TL00096	NM_001428	2023	ENO1	enolase 1, (alpha)	18
TL00107	NM_001009566|NM_014944	22883	CLSTN1	calsyntenin 1	18
TL00111	NM_052960	116362	RBP7	retinol binding protein 7, cellular	18
TL00116	NM_004401|NM_213566	1676	DFFA	DNA fragmentation factor, 45kDa, alpha polypeptide	16
TL00120	NM_007375	23435	TARDBP	TAR DNA binding protein	16
TL00122	NM_003132	6723	SRM	spermidine synthase	17
TL00130	NM_006341	10459	MAD2L2	MAD2 mitotic arrest deficient-like 2 (yeast)	17
TL00139	NM_014874	9927	MFN2	mitofusin 2	18
TL00140	NM_021933	60672	RP5-1077B9.4	invasion inhibitory protein 45	18
TL00166	NM_024329	79180	EFHD2	EF-hand domain family, member D2	17
TL00170	NM_001229|NM_032996	842	CASP9	caspase 9, apoptosis-related cysteine peptidase	17
TL00177	NM_015001	23013	SPEN	spen homolog, transcriptional regulator (Drosophila)	16
TL00190	NM_018090	55707	NECAP2	NECAP endocytosis associated 2	17
TL00212	NM_003689	8574	AKR7A2	aldo-keto reductase family 7, member A2 (aflatoxin aldehyde reductase)	18
TL00214	NM_004930	832	CAPZB	capping protein (actin filament) muscle Z-line, beta	18
TL00216	NM_005380|NM_182744	4681	NBL1	neuroblastoma, suppression of tumorigenicity 1	17
TL00228	NM_032409	65018	PINK1	PTEN induced putative kinase 1	17
TL00229	NM_005216	1650	DDOST	dolichyl-diphosphooligosaccharide-protein glycosyltransferase	18
TL00242	NM_001039802|NM_001791|NM_044472	998	CDC42	cell division cycle 42 (GTP binding protein, 25kDa)	16
TL00252	NM_005826	10236	HNRPR	heterogeneous nuclear ribonucleoprotein R	18
TL00259	NM_000975	6135	RPL11	ribosomal protein L11	18
TL00260	NM_003198	6924	TCEB3	transcription elongation factor B (SIII), polypeptide 3 (110kDa, elongin A)	16
TL00262	NM_007260	11313	LYPLA2	lysophospholipase II	18
TL00264	NM_000191	3155	HMGCL	3-hydroxymethyl-3-methylglutaryl-Coenzyme A lyase (hydroxymethylglutaricaciduria)	17
TL00266	NM_001841	1269	CNR2	cannabinoid receptor 2 (macrophage)	17
TL00267	NM_017761	55629	PNRC2	proline-rich nuclear receptor coactivator 2	18
TL00277	NM_005839	10250	SRRM1	serine/arginine repetitive matrix 1	18
TL00283	NM_014313	23585	TMEM50A	transmembrane protein 50A	17
TL00310	NM_005517	3151	HMGN2	high-mobility group nucleosomal binding domain 2	18
TL00312	NM_006015|NM_139135	8289	ARID1A	AT rich interactive domain 1A (SWI-like)	17
TL00318	NM_006600	10726	NUDC	nuclear distribution gene C homolog (A. nidulans)	18
TL00323	NM_015023	23038	WDTC1	WD and tetratricopeptide repeats 1	16
TL00325	NM_032872	84958	SYTL1	synaptotagmin-like 1	16
TL00338	NM_002946	6118	RPA2	replication protein A2, 32kDa	18
TL00340	NM_018053	55113	XKR8	XK, Kell blood group complex subunit-related family, member 8	18
TL00343	NM_014280	22826	DNAJC8	DnaJ (Hsp40) homolog, subfamily C, member 8	17
TL00344	NM_016311|NM_178190|NM_178191	93974	ATPIF1	ATPase inhibitory factor 1	16
TL00357	NM_005626	6429	SFRS4	splicing factor, arginine/serine-rich 4	18
TL00361	NM_006762	7805	LAPTM5	lysosomal associated multispanning membrane protein 5	18
TL00363	NM_001020658|NM_014676	9698	PUM1	pumilio homolog 1 (Drosophila)	17
TL00366	NM_016505	51538	ZCCHC17	zinc finger, CCHC domain containing 17	18
TL00369	NM_022164	64129	TINAGL1	tubulointerstitial nephritis antigen-like 1	16
TL00371	NM_012392	553115	PEF1	penta-EF-hand domain containing 1	16
TL00375	NM_080391|NM_080392	8073	PTP4A2	protein tyrosine phosphatase type IVA, member 2	18
TL00376	NM_006559	10657	KHDRBS1	KH domain containing, RNA binding, signal transduction associated 1	18
TL00378	NM_012316	23633	KPNA6	karyopherin alpha 6 (importin alpha 7)	16
TL00383	NM_003757	8668	EIF3S2	eukaryotic translation initiation factor 3, subunit 2 beta, 36kDa	18
TL00387	NM_023009	65108	MARCKSL1	MARCKS-like 1	18
TL00392	NM_005610	5928	RBBP4	retinoblastoma binding protein 4	18
TL00395	NM_003680	8565	YARS	tyrosyl-tRNA synthetase	17
TL00401	NM_001625|NM_013411	204	AK2	adenylate kinase 2	18
TL00402	NM_052998	113451	ADC	arginine decarboxylase	17
TL00419	NM_005066	6421	SFPQ	splicing factor proline/glutamine-rich (polypyrimidine tract binding protein associated)	17
TL00424	NM_002794	5690	PSMB2	proteasome (prosome, macropain) subunit, beta type, 2	18
TL00431	NM_017825	54936	ADPRHL2	ADP-ribosylhydrolase like 2	16
TL00434	NM_018067	55700	MAP7D1	MAP7 domain containing 1	16
TL00438	NM_032017	83931	STK40	serine/threonine kinase 40	17
TL00439	NM_032881	84967	LSM10	LSM10, U7 small nuclear RNA associated	18
TL00445	NM_022756	64769	C1orf149	chromosome 1 open reading frame 149	18
TL00454	NM_001031740|NM_152496	149175	MANEAL	mannosidase, endo-alpha-like	17
TL00462	NM_022157	64121	RRAGC	Ras-related GTP binding C	18
TL00467	NM_004552	4725	NDUFS5	NADH dehydrogenase (ubiquinone) Fe-S protein 5, 15kDa (NADH-coenzyme Q reductase)	18
TL00468	NM_012090|NM_033044	23499	MACF1	microtubule-actin crosslinking factor 1	18
TL00470	NM_003819	8761	PABPC4	poly(A) binding protein, cytoplasmic 4 (inducible form)	18
TL00472	NM_032526	84618	NT5C1A	5'-nucleotidase, cytosolic IA	16
TL00479	NM_006367	10487	CAP1	CAP, adenylate cyclase-associated protein 1 (yeast)	18
TL00480	NM_000310	5538	PPT1	palmitoyl-protein thioesterase 1 (ceroid-lipofuscinosis, neuronal 1, infantile)	18
TL00483	NM_005857	10269	ZMPSTE24	zinc metallopeptidase (STE24 homolog, S. cerevisiae)	18
TL00495	NM_001031694|NM_012236	22955	SCMH1	sex comb on midleg homolog 1 (Drosophila)	17
TL00506	NM_004559	4904	YBX1	Y box binding protein 1	18
TL00508	NM_022356	64175	LEPRE1	leucine proline-enriched proteoglycan (leprecan) 1	16
TL00513	NM_006516	6513	SLC2A1	solute carrier family 2 (facilitated glucose transporter), member 1	16
TL00525	NM_031207	81888	HYI	hydroxypyruvate isomerase homolog (E. coli)	17
TL00530	NM_014652	9670	IPO13	importin 13	17
TL00532	NM_001039457|NM_004047	533	ATP6V0B	ATPase, H+ transporting, lysosomal 21kDa, V0 subunit b	18
TL00542	NM_001012	6202	RPS8	ribosomal protein S8	18
TL00547	NM_020365	8891	EIF2B3	eukaryotic translation initiation factor 2B, subunit 3 gamma, 58kDa	17
TL00552	NM_007170	10420	TESK2	testis-specific kinase 2	17
TL00554	NM_002574|NM_181696|NM_181697	5052	PRDX1	peroxiredoxin 1	18
TL00555	NM_006066|NM_153326	10327	AKR1A1	aldo-keto reductase family 1, member A1 (aldehyde reductase)	18
TL00568	NM_001089591|NM_006004	440567|7388	UQCRH|hCG_25371	hCG25371|ubiquinol-cytochrome c reductase hinge protein	18
TL00573	NM_003684|NM_198973	8569	MKNK1	MAP kinase interacting serine/threonine kinase 1	18
TL00575	NM_001042546|NM_022745	64756	ATPAF1	ATP synthase mitochondrial F1 complex assembly factor 1	17
TL00576	NM_014774	9813	KIAA0494	KIAA0494	18
TL00585	NM_016308	51727	CMPK	cytidylate kinase	17
TL00593	NM_014372	26994	RNF11	ring finger protein 11	18
TL00597	NM_002525	4898	NRD1	nardilysin (N-arginine dibasic convertase)	18
TL00604	NM_032284|NM_032864	84950	PRPF38A	PRP38 pre-mRNA processing factor 38 (yeast) domain containing A	18
TL00610	NM_018281	55268	ECHDC2	enoyl Coenzyme A hydratase domain containing 2	17
TL00611	NM_001007098|NM_001007099|NM_001007100|NM_001007250|NM_002979	6342	SCP2	sterol carrier protein 2	17
TL00626	NM_004872	9528	TMEM59	transmembrane protein 59	18
TL00630	NM_016491	51253	MRPL37	mitochondrial ribosomal protein L37	17
TL00639	NM_014762	1718	DHCR24	24-dehydrocholesterol reductase	16
TL00643	NM_003713|NM_177414	8613	PPAP2B	phosphatidic acid phosphatase type 2B	16
TL00664	NM_013339	29929	ALG6	asparagine-linked glycosylation 6 homolog (S. cerevisiae, alpha-1,3-glucosyltransferase)	17
TL00667	NM_002633	5236	PGM1	phosphoglucomutase 1	18
TL00672	NM_002227	3716	JAK1	Janus kinase 1 (a protein tyrosine kinase)	18
TL00686	NM_001018067|NM_001018068|NM_001018069|NM_015640	26135	SERBP1	SERPINE1 mRNA binding protein 1	17
TL00700	NM_005455|NM_203350	9406	ZRANB2	zinc finger, RAN-binding domain containing 2	18
TL00710	NM_004582	5876	RABGGTB	Rab geranylgeranyltransferase, beta subunit	16
TL00733	NM_025065	80135	BXDC5	brix domain containing 5	17
TL00734	NM_005274	2787	GNG5	guanine nucleotide binding protein (G protein), gamma 5	18
TL00745	NM_001554	3491	CYR61	cysteine-rich, angiogenic inducer, 61	17
TL00753	NM_016009	51100	SH3GLB1	SH3-domain GRB2-like endophilin B1	18
TL00754	NM_004261|NM_203341	9403	SEP15	15 kDa selenoprotein	17
TL00784	NM_000969	6125	RPL5	ribosomal protein L5	18
TL00787	NM_016040	50999	TMED5	transmembrane emp24 protein transport domain containing 5	16
TL00816	NM_001918	1629	DBT	dihydrolipoamide branched chain transacylase E2	17
TL00823	NM_001077394|NM_001077395|NM_015958	51611	DPH5	DPH5 homolog (S. cerevisiae)	16
TL00847	NM_006513	6301	SARS	seryl-tRNA synthetase	18
TL00852	NM_002790	5686	PSMA5	proteasome (prosome, macropain) subunit, alpha type, 5	17
TL00860	NM_004037|NM_139156|NM_203404	271	AMPD2	adenosine monophosphate deaminase 2 (isoform L)	17
TL00862	NM_000848	2946	GSTM2	glutathione S-transferase M2 (muscle)	18
TL00863	NM_000561|NM_146421	2944	GSTM1	glutathione S-transferase M1	17
TL00864	NM_000851	2949	GSTM5	glutathione S-transferase M5	17
TL00868	NM_006621	10768	AHCYL1	S-adenosylhomocysteine hydrolase-like 1	18
TL00875	NM_006402	10542	HBXIP	hepatitis B virus x interacting protein	18
TL00878	NM_000560|NM_001040033	963	CD53	CD53 molecule	18
TL00888	NM_001688	515	ATP5F1	ATP synthase, H+ transporting, mitochondrial F0 complex, subunit B1	18
TL00891	NM_001010935|NM_002884	5906	RAP1A	RAP1A, member of RAS oncogene family	18
TL00898	NM_006135	829	CAPZA1	capping protein (actin filament) muscle Z-line, alpha 1	17
TL00900	NM_001042678|NM_001042679|NM_175744	389	RHOC	ras homolog gene family, member C	18
TL00919	NM_002524	4893	NRAS	neuroblastoma RAS viral (v-ras) oncogene homolog	17
TL00920	NM_001007553|NM_007158	7812	CSDE1	cold shock domain containing E1, RNA-binding	18
TL00931	NM_000701|NM_001001586	476	ATP1A1	ATPase, Na+/K+ transporting, alpha 1 polypeptide	18
TL00935	NM_020440	5738	PTGFRN	prostaglandin F2 receptor negative regulator	16
TL00955	NM_024408	4853	NOTCH2	Notch homolog 2 (Drosophila)	16
TL00962	NM_006472	10628	TXNIP	thioredoxin interacting protein	18
TL00963	NM_032305	84265	POLR3GL	polymerase (RNA) III (DNA directed) polypeptide G (32kD)-like	18
TL00968	NM_003637	8515	ITGA10	integrin, alpha 10	16
TL00984	NM_016361	51205	ACP6	acid phosphatase 6, lysophosphatidic	16
TL00994	NM_005850	10262	SF3B4	splicing factor 3b, subunit 4, 49kDa	17
TL01001	NM_001077628|NM_016022	51107	APH1A	anterior pharynx defective 1 homolog A (C. elegans)	18
TL01010	NM_021960|NM_182763	4170	MCL1	myeloid cell leukemia sequence 1 (BCL2-related)	18
TL01011	NM_004436|NM_207042|NM_207043|NM_207044|NM_207045|NM_207046|NM_207047|NM_207168	2029	ENSA	endosulfine alpha	17
TL01015	NM_000396	1513	CTSK	cathepsin K	17
TL01018	NM_022075|NM_181746	29956	LASS2	LAG1 homolog, ceramide synthase 2	18
TL01020	NM_001040217|NM_018379	55793	FAM63A	family with sequence similarity 63, member A	16
TL01024	NM_001038707|NM_020239	56882	CDC42SE1	CDC42 small effector 1	17
TL01031	NM_013353	29765	TMOD4	tropomodulin 4 (muscle)	17
TL01032	NM_005997	6944	VPS72	vacuolar protein sorting 72 homolog (S. cerevisiae)	18
TL01034	NM_002810	5710	PSMD4	proteasome (prosome, macropain) 26S subunit, non-ATPase, 4	16
TL01036	NM_002651	5298	PIK4CB	phosphatidylinositol 4-kinase, catalytic, beta polypeptide	18
TL01039	NM_002796	5692	PSMB4	proteasome (prosome, macropain) subunit, beta type, 4	18
TL01043	NM_030918	81609	SNX27	sorting nexin family member 27	17
TL01052	NM_002966	6281	S100A10	S100 calcium binding protein A10	18
TL01063	NM_032563	84648	LCE3D	late cornified envelope 3D	17
TL01075	NM_005987	6698	SPRR1A	small proline-rich protein 1A	16
TL01085	NM_020393	57115	PGLYRP4	peptidoglycan recognition protein 4	17
TL01088	NM_002964	6279	S100A8	S100 calcium binding protein A8	17
TL01092	NM_014624	6277	S100A6	S100 calcium binding protein A6	18
TL01099	NM_001024210|NM_001024211|NM_001024212|NM_001024213|NM_005979	6284	S100A13	S100 calcium binding protein A13	17
TL01103	NM_004515	3608	ILF2	interleukin enhancer binding factor 2, 45kDa	17
TL01107	NM_020699	57459	GATAD2B	GATA zinc finger domain containing 2B	16
TL01111	NM_006694	10899	JTB	jumping translocation breakpoint	18
TL01112	NM_002870	5872	RAB13	RAB13, member RAS oncogene family	16
TL01113	NM_001030	6232	RPS27	ribosomal protein S27 (metallopanstimulin 1)	18
TL01117	NM_015449|NM_138740	25912	C1orf43	chromosome 1 open reading frame 43	18
TL01119	NM_001018837|NM_006118	10456	HAX1	HCLS1 associated protein X-1	18
TL01121	NM_001005855|NM_020452	57198	ATP8B2	ATPase, Class I, type 8B, member 2	17
TL01125	NM_017582	55585	UBE2Q1	ubiquitin-conjugating enzyme E2Q (putative) 1	17
TL01127	NM_001025107|NM_001111|NM_015840|NM_015841	103	ADAR	adenosine deaminase, RNA-specific	18
TL01129	NM_006556	10654	PMVK	phosphomevalonate kinase	17
TL01132	NM_003029|NM_183001	6464	SHC1	SHC (Src homology 2 domain containing) transforming protein 1	18
TL01152	NM_005698|NM_052837	10067	SCAMP3	secretory carrier membrane protein 3	17
TL01156	NM_002004	2224	FDPS	farnesyl diphosphate synthase (farnesyl pyrophosphate synthetase, dimethylallyltranstransferase, geranyltranstransferase)	16
TL01158	NM_014328	23623	RUSC1	RUN and SH3 domain containing 1	17
TL01159	NM_018489	55870	ASH1L	ash1 (absent, small, or homeotic)-like (Drosophila)	16
TL01166	NM_014949	22889	KIAA0907	KIAA0907	18
TL01167	NM_004723	9181	ARHGEF2	rho/rac guanine nucleotide exchange factor (GEF) 2	18
TL01168	NM_003145	6746	SSR2	signal sequence receptor, beta (translocon-associated protein beta)	18
TL01173	NM_005572|NM_170707|NM_170708	4000	LMNA	lamin A/C	17
TL01174	NM_022367	64218	SEMA4A	sema domain, immunoglobulin domain (Ig), transmembrane domain (TM) and short cytoplasmic domain, (semaphorin) 4A	18
TL01182	NM_001008800|NM_001008883|NM_005998	7203	CCT3	chaperonin containing TCP1, subunit 3 (gamma)	17
TL01197	NM_004494	3068	HDGF	hepatoma-derived growth factor (high-mobility group protein 1-like)	18
TL01215	NM_001763	909	CD1A	CD1a molecule	17
TL01234	NM_003564	8407	TAGLN2	transgelin 2	18
TL01243	NM_003768	8682	PEA15	phosphoprotein enriched in astrocytes 15	18
TL01247	NM_015331	23385	NCSTN	nicastrin	17
TL01250	NM_052931	114836	SLAMF6	SLAM family member 6	18
TL01253	NM_001778	962	CD48	CD48 molecule	18
TL01259	NM_016946|NM_144503	50848	F11R	F11 receptor	16
TL01264	NM_012394	5202	PFDN2	prefoldin subunit 2	16
TL01265	NM_005600	4817	NIT1	nitrilase 1	18
TL01267	NM_016406	51506	UFC1	ubiquitin-fold modifier conjugating enzyme 1	18
TL01270	NM_003779	8703	B4GALT3	UDP-Gal:betaGlcNAc beta 1,4- galactosyltransferase, polypeptide 3	18
TL01272	NM_004550	4720	NDUFS2	NADH dehydrogenase (ubiquinone) Fe-S protein 2, 49kDa (NADH-coenzyme Q reductase)	18
TL01273	NM_004106	2207	FCER1G	Fc fragment of IgE, high affinity I, receptor for; gamma polypeptide	18
TL01278	NM_001035511|NM_001035512|NM_001035513|NM_003001	6391	SDHC	succinate dehydrogenase complex, subunit C, integral membrane protein, 15kDa	18
TL01285	NM_032738	84824	FCRLA	Fc receptor-like A	17
TL01297	NM_016371	51478	HSD17B7	hydroxysteroid (17-beta) dehydrogenase 7	17
TL01306	NM_004528	4259	MGST3	microsomal glutathione S-transferase 3	18
TL01307	NM_000696	223	ALDH9A1	aldehyde dehydrogenase 9 family, member A1	18
TL01318	NM_003851	8804	CREG1	cellular repressor of E1A-stimulated genes 1	16
TL01322	NM_015415	25874	BRP44	brain protein 44	17
TL01337	NM_003005	6403	SELP	selectin P (granule membrane protein 140kDa, antigen CD62)	17
TL01348	NM_001460	2327	FMO2	flavin containing monooxygenase 2 (non-functional)	16
TL01350	NM_002022	2329	FMO4	flavin containing monooxygenase 4	17
TL01362	NM_004905	9588	PRDX6	peroxiredoxin 6	18
TL01387	NM_022371	64222	TOR3A	torsin family 3, member A	17
TL01405	NM_001033044|NM_001033056|NM_002065	2752	GLUL	glutamate-ammonia ligase (glutamine synthetase)	18
TL01412	NM_002293	3915	LAMC1	laminin, gamma 1 (formerly LAMB2)	17
TL01417	NM_005717	10092	ARPC5	actin related protein 2/3 complex, subunit 5, 16kDa	18
TL01418	NM_015149	23179	RGL1	ral guanine nucleotide dissociation stimulator-like 1	17
TL01431	NM_003292	7175	TPR	translocated promoter region (to activated MET oncogene)	16
TL01466	NM_001031725|NM_031306	83479	DDX59	DEAD (Asp-Glu-Ala-Asp) box polypeptide 59	18
TL01477	NM_012396	23612	PHLDA3	pleckstrin homology-like domain, family A, member 3	17
TL01478	NM_004078	1465	CSRP1	cysteine and glycine-rich protein 1	18
TL01479	NM_020443	89796	NAV1	neuron navigator 1	17
TL01483	NM_020216	6051	RNPEP	arginyl aminopeptidase (aminopeptidase B)	16
TL01487	NM_002832|NM_080588	5778	PTPN7	protein tyrosine phosphatase, non-receptor type 7	16
TL01495	NM_015999	51094	ADIPOR1	adiponectin receptor 1	18
TL01496	NM_016243	51706	CYB5R1	cytochrome b5 reductase 1	17
TL01504	NM_006763	7832	BTG2	BTG family, member 2	18
TL01505	NM_002023	2331	FMOD	fibromodulin	17
TL01508	NM_001001396|NM_001684	493	ATP2B4	ATPase, Ca++ transporting, plasma membrane 4	18
TL01510	NM_014827	9877	ZC3H11A	zinc finger CCCH-type containing 11A	18
TL01511	NM_003094	6635	SNRPE	small nuclear ribonucleoprotein polypeptide E	18
TL01528	NM_030952	81788	NUAK2	NUAK family, SNF1-like kinase, 2	16
TL01535	NM_022731	64710	NUCKS1	nuclear casein kinase and cyclin-dependent kinase substrate 1	18
TL01546	NM_006893	1939	LGTN	ligatin	18
TL01548	NM_004759|NM_032960	9261	MAPKAPK2	mitogen-activated protein kinase-activated protein kinase 2	16
TL01554	NM_002644	5284	PIGR	polymeric immunoglobulin receptor	17
TL01555	NM_032029	83953	FCAMR	Fc receptor, IgA, IgM, high affinity	18
TL01564	NM_002389|NM_153826|NM_172350|NM_172351|NM_172352|NM_172353|NM_172354|NM_172355|NM_172356|NM_172357|NM_172358|NM_172359|NM_172360|NM_172361	4179	CD46	CD46 molecule, complement regulatory protein	16
TL01565	NM_001025109|NM_001773	947	CD34	CD34 molecule	16
TL01573	NM_006147	3664	IRF6	interferon regulatory factor 6	16
TL01590	NM_013349	29937	NENF	neuron derived neurotrophic factor	17
TL01591	NM_001030287|NM_001040619|NM_001674|NM_004024	467	ATF3	activating transcription factor 3	17
TL01616	NM_018060	55699	IARS2	isoleucyl-tRNA synthetase 2, mitochondrial	17
TL01634	NM_001748	824	CAPN2	calpain 2, (m/II) large subunit	18
TL01640	NM_025160	80232	WDR26	WD repeat domain 26	17
TL01644	NM_003133	6726	SRP9	signal recognition particle 9kDa	18
TL01645	NM_000120	2052	EPHX1	epoxide hydrolase 1, microsomal (xenobiotic)	17
TL01648	NM_013328	29920	PYCR2	pyrroline-5-carboxylate reductase family, member 2	18
TL01651	NM_002107	3020	H3F3A	H3 histone, family 3A	18
TL01655	NM_001618	142	PARP1	poly (ADP-ribose) polymerase family, member 1	17
TL01665	NM_033131	89780	WNT3A	wingless-type MMTV integration site family, member 3A	17
TL01666	NM_001024226|NM_001024227|NM_001024228|NM_001658	375	ARF1	ADP-ribosylation factor 1	18
TL01669	NM_000858	2987	GUK1	guanylate kinase 1	18
TL01685	NM_007357	22796	COG2	component of oligomeric golgi complex 2	18
TL01688	NM_032800	84886	C1orf198	chromosome 1 open reading frame 198	17
TL01694	NM_014236	8443	GNPAT	glyceronephosphate O-acyltransferase	17
TL01708	NM_014765	9804	TOMM20	translocase of outer mitochondrial membrane 20 homolog (yeast)	18
TL01721	NM_018072	55127	HEATR1	HEAT repeat containing 1	16
TL01746	NM_004501|NM_031844	3192	HNRPU	heterogeneous nuclear ribonucleoprotein U (scaffold attachment factor A)	18
TL01765	NM_024836	79894	ZNF672	zinc finger protein 672	17
TL01766	NM_017865	55657	ZNF692	zinc finger protein 692	17
TL01769	NM_006624|NM_212479	10771	ZMYND11	zinc finger, MYND domain containing 11	17
TL01774	NM_004508	3422	IDI1	isopentenyl-diphosphate delta isomerase 1	17
TL01775	NM_014023	22884	WDR37	WD repeat domain 37	17
TL01778	NM_002627	5214	PFKP	phosphofructokinase, platelet	16
TL01782	NM_001353	1645	AKR1C1	aldo-keto reductase family 1, member C1 (dihydrodiol dehydrogenase 1; 20-alpha (3-alpha)-hydroxysteroid dehydrogenase)	17
TL01792	NM_001494	2665	GDI2	GDP dissociation inhibitor 2	18
TL01797	NM_032905	84991	RBM17	RNA binding motif protein 17	18
TL01799	NM_006257	5588	PRKCQ	protein kinase C, theta	17
TL01804	NM_001001973|NM_005174	509	ATP5C1	ATP synthase, H+ transporting, mitochondrial F1 complex, gamma polypeptide 1	18
TL01815	NM_006023	8872	CDC123	cell division cycle 123 homolog (S. cerevisiae)	18
TL01826	NM_031453	83641	FAM107B	family with sequence similarity 107, member B	18
TL01837	NM_001010924	221061	C10orf38	chromosome 10 open reading frame 38	16
TL01845	NM_003380	7431	VIM	vimentin	18
TL01863	NM_012071	23412	COMMD3	COMM domain containing 3	18
TL01883	NM_014263|NM_139312	10730	YME1L1	YME1-like 1 (S. cerevisiae)	17
TL01891	NM_016628|NM_100264|NM_100486	51322	WAC	WW domain containing adaptor with coiled-coil	18
TL01905	NM_002211|NM_033666|NM_033667|NM_033668|NM_033669|NM_133376	3688	ITGB1	integrin, beta 1 (fibronectin receptor, beta polypeptide, antigen CD29 includes MDF2, MSK12)	17
TL01927	NM_000609|NM_001033886|NM_199168	6387	CXCL12	chemokine (C-X-C motif) ligand 12 (stromal cell-derived factor 1)	16
TL01936	NM_015262	253725	FAM21C	family with sequence similarity 21, member C	17
TL01943	NM_001630	244	ANXA8L2	annexin A8-like 2	17
TL01963	NM_001077685|NM_001077686	653268|728404	CTGLF4|CTGLF5	centaurin, gamma-like family, member 4|centaurin, gamma-like family, member 5	18
TL01965	NM_005437	8031	NCOA4	nuclear receptor coactivator 4	17
TL01968	NM_001005751	387680	RP11-56A21.1	similar to KIAA0592 protein	18
TL01972	NM_014576|NM_138932|NM_138933	29974	ACF	apobec-1 complementation factor	17
TL01992	NM_032199	84159	ARID5B	AT rich interactive domain 5B (MRF1-like)	17
TL02014	NM_004728	9188	DDX21	DEAD (Asp-Glu-Ala-Asp) box polypeptide 21	18
TL02016	NM_002727	5552	SRGN	serglycin	17
TL02017	NM_001035260|NM_004896	9559	VPS26A	vacuolar protein sorting 26 homolog A (S. pombe)	18
TL02020	NM_000188|NM_033496|NM_033497|NM_033498|NM_033500	3098	HK1	hexokinase 1	17
TL02030	NM_021129	5464	PPA1	pyrophosphatase (inorganic) 1	18
TL02045	NM_001042465|NM_001042466|NM_002778	5660	PSAP	prosaposin (variant Gaucher disease and variant metachromatic leukodystrophy)	18
TL02047	NM_014767	9806	SPOCK2	sparc/osteonectin, cwcv and kazal-like domains proteoglycan (testican) 2	17
TL02050	NM_019058	54541	DDIT4	DNA-damage-inducible transcript 4	18
TL02052	NM_006077	10367	CBARA1	calcium binding atopy-related autoantigen 1	18
TL02056	NM_000917|NM_001017962	5033	P4HA1	procollagen-proline, 2-oxoglutarate 4-dioxygenase (proline 4-hydroxylase), alpha polypeptide I	17
TL02062	NM_001156|NM_004034	310	ANXA7	annexin A7	17
TL02068	NM_004922|NM_198597	9632	SEC24C	SEC24 related gene family, member C (S. cerevisiae)	18
TL02076	NM_003373|NM_014000	7414	VCL	vinculin	18
TL02077	NM_012095|NM_207012	26985	AP3M1	adaptor-related protein complex 3, mu 1 subunit	17
TL02083	NM_003375	7417	VDAC2	voltage-dependent anion channel 2	18
TL02090	NM_001026|NM_033022	6229	RPS24	ribosomal protein S24	18
TL02091	NM_020338	57178	ZMIZ1	zinc finger, MIZ-type containing 1	18
TL02101	NM_001157|NM_145868|NM_145869	311	ANXA11	annexin A11	16
TL02105	NM_032333	84293	C10orf58	chromosome 10 open reading frame 58	16
TL02106	NM_030927	81619	TSPAN14	tetraspanin 14	18
TL02109	NM_014394	27069	GHITM	growth hormone inducible transmembrane protein	18
TL02125	NM_005271	2746	GLUD1	glutamate dehydrogenase 1	17
TL02126	NM_019054	54537	FAM35A	family with sequence similarity 35, member A	16
TL02137	NM_001613	59	ACTA2	actin, alpha 2, smooth muscle, aorta	17
TL02139	NM_000235	3988	LIPA	lipase A, lysosomal acid, cholesterol esterase (Wolman disease)	18
TL02149	NM_006413	10556	RPP30	ribonuclease P/MRP 30kDa subunit	17
TL02159	NM_004969	3416	IDE	insulin-degrading enzyme	16
TL02182	NM_020992	9124	PDLIM1	PDZ and LIM domain 1 (elfin)	18
TL02185	NM_001013840|NM_015631	26123	C10orf61	chromosome 10 open reading frame 61	17
TL02194	NM_020123	56889	TM9SF3	transmembrane 9 superfamily member 3	16
TL02200	NM_001029891|NM_002629	441531|5223	PGAM1|PGAM4	phosphoglycerate mutase 1 (brain)|phosphoglycerate mutase family member 4	18
TL02202	NM_032327|NM_198043|NM_198044|NM_198045|NM_198046	84287	ZDHHC16	zinc finger, DHHC-type containing 16	16
TL02203	NM_022362	64210	MMS19L	MMS19-like (MET18 homolog, S. cerevisiae)	17
TL02209	NM_021732	60370	AVPI1	arginine vasopressin-induced 1	17
TL02237	NM_005004	4714	NDUFB8	NADH dehydrogenase (ubiquinone) 1 beta subcomplex, 8, 19kDa	18
TL02254	NM_022039	6468	FBXW4	F-box and WD repeat domain containing 4	16
TL02262	NM_004741	9221	NOLC1	nucleolar and coiled-body phosphoprotein 1	18
TL02265	NM_004193	8729	GBF1	golgi-specific brefeldin A resistance factor 1	17
TL02269	NM_024040	79004	CUEDC2	CUE domain containing 2	18
TL02272	NM_005736	10121	ACTR1A	ARP1 actin-related protein 1 homolog A, centractin alpha (yeast)	16
TL02274	NM_030912	81603	TRIM8	tripartite motif-containing 8	17
TL02277	NM_001083913|NM_017787	54838	C10orf26	chromosome 10 open reading frame 26	18
TL02281	NM_017649|NM_199076|NM_199077	54805	CNNM2	cyclin M2	16
TL02286	NM_032747	84833	USMG5	upregulated during skeletal muscle growth 5 homolog (mouse)	18
TL02287	NM_014976	22984	PDCD11	programmed cell death 11	17
TL02297	NM_004832	9446	GSTO1	glutathione S-transferase omega 1	18
TL02304	NM_001121|NM_016824|NM_019903	120	ADD3	adducin 3 (gamma)	18
TL02305	NM_001008541|NM_005962|NM_130439	4601	MXI1	MAX interactor 1	18
TL02312	NM_058222	6975	TECTB	tectorin beta	17
TL02314	NM_022494	64429	ZDHHC6	zinc finger, DHHC-type containing 6	18
TL02327	NM_001003407|NM_001003408|NM_002313|NM_006720	3983	ABLIM1	actin binding LIM protein 1	18
TL02350	NM_207009	404636	FAM45A	family with sequence similarity 45, member A	18
TL02352	NM_006793|NM_014098	10935	PRDX3	peroxiredoxin 3	17
TL02368	NM_002775	5654	HTRA1	HtrA serine peptidase 1	17
TL02369	NM_004406|NM_007329|NM_017579	1755	DMBT1	deleted in malignant brain tumors 1	17
TL02379	NM_001007793|NM_004725	9184	BUB3	BUB3 budding uninhibited by benzimidazoles 3 homolog (yeast)	17
TL02385	NM_014661	9679	FAM53B	family with sequence similarity 53, member B	18
TL02389	NM_001083914|NM_001329|NM_022802	1488	CTBP2	C-terminal binding protein 2	16
TL02394	NM_018180	55760	DHX32	DEAH (Asp-Glu-Ala-His) box polypeptide 32	17
TL02399	NM_001380	1793	DOCK1	dedicator of cytokinesis 1	17
TL02408	NM_006541	10539	TXNL2	thioredoxin-like 2	16
TL02430	NM_004092	1892	ECHS1	enoyl Coenzyme A hydratase, short chain, 1, mitochondrial	18
TL02441	NM_001017524|NM_012239	23410	SIRT3	sirtuin (silent mating type information regulation 2 homolog) 3 (S. cerevisiae)	17
TL02446	NM_006435	10581	IFITM2	interferon induced transmembrane protein 2 (1-8D)	18
TL02447	NM_003641	8519	IFITM1	interferon induced transmembrane protein 1 (9-27)	18
TL02448	NM_021034	10410	IFITM3	interferon induced transmembrane protein 3 (1-8U)	18
TL02454	NM_002939|NM_203383|NM_203384|NM_203385|NM_203386|NM_203387|NM_203388|NM_203389	6050	RNH1	ribonuclease/angiogenin inhibitor 1	18
TL02467	NM_006755	6888	TALDO1	transaldolase 1	18
TL02472	NM_001004	6181	RPLP2	ribosomal protein, large, P2	18
TL02473	NM_020376	57104	PNPLA2	patatin-like phospholipase domain containing 2	18
TL02476	NM_021128	5441	POLR2L	polymerase (RNA) II (DNA directed) polypeptide L, 7.6kDa	17
TL02479	NM_012305	161	AP2A2	adaptor-related protein complex 2, alpha 2 subunit	18
TL02488	NM_021134	6150	MRPL23	mitochondrial ribosomal protein L23	17
TL02493	NM_005705|NM_139022	10077	TSPAN32	tetraspanin 32	18
TL02494	NM_004356	975	CD81	CD81 molecule	18
TL02502	NM_005969	4676	NAP1L4	nucleosome assembly protein 1-like 4	17
TL02503	NM_001014437|NM_001014438|NM_001751|NM_139273	833	CARS	cysteinyl-tRNA synthetase	17
TL02512	NM_001665	391	RHOG	ras homolog gene family, member G (rho G)	18
TL02514	NM_001033	6240	RRM1	ribonucleotide reductase M1 polypeptide	16
TL02515	NM_003141	6737	TRIM21	tripartite motif-containing 21	18
TL02520	NM_000518	3043	HBB	hemoglobin, beta	18
TL02530	NM_032127	84067	C11orf56	chromosome 11 open reading frame 56	17
TL02533	NM_145040	112464	PRKCDBP	protein kinase C, delta binding protein	16
TL02538	NM_012402	23647	ARFIP2	ADP-ribosylation factor interacting protein 2 (arfaptin 2)	16
TL02543	NM_001014794|NM_001014795|NM_004517	3611	ILK	integrin-linked kinase	18
TL02544	NM_006284	6881	TAF10	TAF10 RNA polymerase II, TATA box binding protein (TBP)-associated factor, 30kDa	18
TL02545	NM_000391	1200	TPP1	tripeptidyl peptidase I	18
TL02557	NM_003754	8665	EIF3S5	eukaryotic translation initiation factor 3, subunit 5 epsilon, 47kDa	18
TL02562	NM_000990|NM_001089587	389435|6157	RPL27A|hCG_21078	hCG21078|ribosomal protein L27a	18
TL02563	NM_005418|NM_139157|NM_213618	6764	ST5	suppression of tumorigenicity 5	16
TL02567	NM_020644	56674	TMEM9B	TMEM9 domain family, member B	17
TL02570	NM_015213	23258	RAB6IP1	RAB6 interacting protein 1	18
TL02577	NM_001124	133	ADM	adrenomedullin	17
TL02583	NM_001042559|NM_001418	1982	EIF4G2	eukaryotic translation initiation factor 4 gamma, 2	18
TL02598	NM_016451	1315	COPB1	coatomer protein complex, subunit beta 1	18
TL02599	NM_002786|NM_148976	5682	PSMA1	proteasome (prosome, macropain) subunit, alpha type, 1	18
TL02606	NM_014267	10944	C11orf58	chromosome 11 open reading frame 58	18
TL02608	NM_001017	6207	RPS13	ribosomal protein S13	18
TL02609	NM_002645	5286	PIK3C2A	phosphoinositide-3-kinase, class 2, alpha polypeptide	16
TL02613	NM_002478	4654	MYOD1	myogenic differentiation 1	17
TL02624	NM_005566	3939	LDHA	lactate dehydrogenase A	18
TL02627	NM_006292	7251	TSG101	tumor susceptibility gene 101	17
TL02667	NM_002901	5954	RCN1	reticulocalbin 1, EF-hand calcium binding domain	16
TL02669	NM_006360	10480	PCID1	PCI domain containing 1 (herpesvirus entry mediator)	17
TL02675	NM_001033505|NM_001033506|NM_001326	1479	CSTF3	cleavage stimulation factor, 3' pre-RNA, subunit 3, 77kDa	18
TL02677	NM_000611|NM_203329|NM_203330|NM_203331	966	CD59	CD59 molecule, complement regulatory protein	17
TL02679	NM_005574	4005	LMO2	LIM domain only 2 (rhombotin-like 1)	16
TL02680	NM_005898|NM_203364	4076	CAPRIN1	cell cycle associated protein 1	18
TL02681	NM_024662	55226	NAT10	N-acetyltransferase 10	18
TL02683	NM_001752	847	CAT	catalase	18
TL02691	NM_017583	54765	TRIM44	tripartite motif-containing 44	18
TL02703	NM_016142	51144	HSD17B12	hydroxysteroid (17-beta) dehydrogenase 12	18
TL02707	NM_000401|NM_207122	2132	EXT2	exostoses (multiple) 2	17
TL02713	NM_020826	57586	SYT13	synaptotagmin XIII	16
TL02719	NM_004813|NM_057174	9409	PEX16	peroxisomal biogenesis factor 16	17
TL02727	NM_014741	9776	KIAA0652	KIAA0652	17
TL02728	NM_004308	392	ARHGAP1	Rho GTPase activating protein 1	18
TL02731	NM_001008938|NM_014756	9793	CKAP5	cytoskeleton associated protein 5	17
TL02734	NM_032389	84364	ZNF289	zinc finger protein 289, ID1 regulated	18
TL02737	NM_001610	53	ACP2	acid phosphatase 2, lysosomal	17
TL02739	NM_003682|NM_130470|NM_130471|NM_130472|NM_130473|NM_130474|NM_130475|NM_130476	8567	MADD	MAP-kinase activating death domain	16
TL02745	NM_001025596|NM_006560|NM_198700	10658	CUGBP1	CUG triplet repeat, RNA binding protein 1	18
TL02748	NM_004551	4722	NDUFS3	NADH dehydrogenase (ubiquinone) Fe-S protein 3, 30kDa (NADH-coenzyme Q reductase)	18
TL02750	NM_014342	23788	MTCH2	mitochondrial carrier homolog 2 (C. elegans)	16
TL02752	NM_015308	23360	FNBP4	formin binding protein 4	18
TL02764	NM_014096|NM_017611|NM_199329	29015	SLC43A3	solute carrier family 43, member 3	16
TL02767	NM_012456	26519	TIMM10	translocase of inner mitochondrial membrane 10 homolog (yeast)	17
TL02768	NM_004223|NM_198183	9246	UBE2L6	ubiquitin-conjugating enzyme E2L 6	17
TL02769	NM_000062|NM_001032295	710	SERPING1	serpin peptidase inhibitor, clade G (C1 inhibitor), member 1, (angioedema, hereditary)	16
TL02771	NM_006831	10978	CLP1	CLP1, cleavage and polyadenylation factor I subunit, homolog (S. cerevisiae)	16
TL02772	NM_015457	25921	ZDHHC5	zinc finger, DHHC-type containing 5	16
TL02774	NM_015959	51075	TXNDC14	thioredoxin domain containing 14	18
TL02785	NM_015177	23220	DTX4	deltex 4 homolog (Drosophila)	18
TL02789	NM_017840	54948	MRPL16	mitochondrial ribosomal protein L16	17
TL02807	NM_024098	79080	CCDC86	coiled-coil domain containing 86	17
TL02811	NM_024092	79073	TMEM109	transmembrane protein 109	18
TL02821	NM_001923	1642	DDB1	damage-specific DNA binding protein 1, 127kDa	18
TL02826	NM_024811	79869	FLJ12529	pre-mRNA cleavage factor I, 59 kDa subunit	18
TL02827	NM_017841	54949	C11orf79	chromosome 11 open reading frame 79	18
TL02832	NM_014206	746	C11orf10	chromosome 11 open reading frame 10	18
TL02837	NM_013401	5866	RAB3IL1	RAB3A interacting protein (rabin3)-like 1	17
TL02839	NM_002032	2495	FTH1	ferritin, heavy polypeptide 1	18
TL02849	NM_001404	1937	EEF1G	eukaryotic translation elongation factor 1 gamma	18
TL02855	NM_198334|NM_198335	23193	GANAB	glucosidase, alpha; neutral AB	18
TL02860	NM_015853	51035	LOC51035	SAPK substrate protein 1	18
TL02863	NM_012202	2785	GNG3	guanine nucleotide binding protein (G protein), gamma 3	16
TL02867	NM_002696	5436	POLR2G	polymerase (RNA) II (DNA directed) polypeptide G	18
TL02871	NM_001081491|NM_006362	10482	NXF1	nuclear RNA export factor 1	17
TL02879	NM_001039752	387775	SLC22A10	solute carrier family 22 (organic anion/cation transporter), member 10	17
TL02887	NM_006054|NM_201428|NM_201429|NM_201430	10313	RTN3	reticulon 3	17
TL02892	NM_004074	1351	COX8A	cytochrome c oxidase subunit 8A (ubiquitous)	18
TL02893	NM_017670	55611	OTUB1	OTU domain, ubiquitin aldehyde binding 1	18
TL02907	NM_033310	50801	KCNK4	potassium channel, subfamily K, member 4	16
TL02909	NM_016404	51504	HSPC152	hypothetical protein HSPC152	18
TL02910	NM_012094|NM_181651|NM_181652	25824	PRDX5	peroxiredoxin 5	18
TL02912	NM_001006944|NM_003942	8986	RPS6KA4	ribosomal protein S6 kinase, 90kDa, polypeptide 4	17
TL02918	NM_004630|NM_201995|NM_201997|NM_201998	7536	SF1	splicing factor 1	17
TL02920	NM_000244|NM_130799|NM_130800|NM_130801|NM_130802|NM_130803|NM_130804	4221	MEN1	multiple endocrine neoplasia I	16
TL02923	NM_015104	23130	KIAA0404	hypothetical protein LOC23130	18
TL02928	NM_001667	402	ARL2	ADP-ribosylation factor-like 2	16
TL02929	NM_013306|NM_147777	29907	SNX15	sorting nexin 15	17
TL02934	NM_013265	738	C11orf2	chromosome 11 open reading frame2	18
TL02936	NM_001997	2197	FAU	Finkel-Biskis-Reilly murine sarcoma virus (FBR-MuSV) ubiquitously expressed (fox derived); ribosomal protein S30	18
TL02937	NM_004927	740	MRPL49	mitochondrial ribosomal protein L49	18
TL02952	NM_002419	4296	MAP3K11	mitogen-activated protein kinase kinase kinase 11	18
TL02954	NM_021975	5970	RELA	v-rel reticuloendotheliosis viral oncogene homolog A, nuclear factor of kappa light polypeptide gene enhancer in B-cells 3, p65 (avian)	18
TL02959	NM_005507	1072	CFL1	cofilin 1 (non-muscle)	18
TL02960	NM_025128	80198	MUS81	MUS81 endonuclease homolog (S. cerevisiae)	18
TL02963	NM_004214|NM_198897	9158	FIBP	fibroblast growth factor (acidic) intracellular binding protein	17
TL02968	NM_005146	9092	SART1	squamous cell carcinoma antigen recognized by T cells	16
TL02970	NM_003860	8815	BANF1	barrier to autointegration factor 1	18
TL02977	NM_030981	81876	RAB1B	RAB1B, member RAS oncogene family	17
TL02979	NM_020470	10897	YIF1A	Yip1 interacting factor homolog A (S. cerevisiae)	16
TL02982	NM_001024957|NM_015399	25855	BRMS1	breast cancer metastasis suppressor 1	17
TL02983	NM_006876	11041	B3GNT1	UDP-GlcNAc:betaGal beta-1,3-N-acetylglucosaminyltransferase 1	17
TL02996	NM_031492	83759	RBM4B	RNA binding motif protein 4B	16
TL03005	NM_001619	156	ADRBK1	adrenergic, beta, receptor kinase 1	18
TL03010	NM_004584	5883	RAD9A	RAD9 homolog A (S. pombe)	17
TL03017	NM_001078650|NM_001078651|NM_025124	80194	TMEM134	transmembrane protein 134	16
TL03018	NM_003977	9049	AIP	aryl hydrocarbon receptor interacting protein	18
TL03022	NM_000852	2950	GSTP1	glutathione S-transferase pi	18
TL03024	NM_007103	4723	NDUFV1	NADH dehydrogenase (ubiquinone) flavoprotein 1, 51kDa	18
TL03031	NM_002496	4728	NDUFS8	NADH dehydrogenase (ubiquinone) Fe-S protein 8, 23kDa (NADH-coenzyme Q reductase)	16
TL03034	NM_016028|NM_017635	51111	SUV420H1	suppressor of variegation 4-20 homolog 1 (Drosophila)	16
TL03037	NM_018312	55291	SAPS3	SAPS domain family, member 3	18
TL03042	NM_002180	3508	IGHMBP2	immunoglobulin mu binding protein 2	17
TL03049	NM_002007	2249	FGF4	fibroblast growth factor 4 (heparin secretory transforming protein 1, Kaposi sarcoma oncogene)	16
TL03064	NM_017907	55004	C11orf59	chromosome 11 open reading frame 59	18
TL03065	NM_014042	25906	C11orf51	chromosome 11 open reading frame 51	18
TL03073	NM_001040118|NM_015242|NM_139181	116985	CENTD2	centaurin, delta 2	17
TL03088	NM_003355	7351	UCP2	uncoupling protein 2 (mitochondrial, proton carrier)	16
TL03091	NM_016147	51400	PPME1	protein phosphatase methylesterase 1	17
TL03097	NM_001080536|NM_014752	653566|9789	LOC653566|SPCS2	signal peptidase complex subunit 2 homolog (S. cerevisiae)|similar to Signal peptidase complex subunit 2 (Microsomal signal peptidase 25 kDa subunit) (SPase 25 kDa subunit)	18
TL03101	NM_001005	6188	RPS3	ribosomal protein S3	18
TL03110	NM_004705	5612	PRKRIR	protein-kinase, interferon-inducible double stranded RNA dependent inhibitor, repressor of (P58 repressor)	17
TL03121	NM_001293	1207	CLNS1A	chloride channel, nucleotide-sensitive, 1A	17
TL03127	NM_004549	4718	NDUFC2	NADH dehydrogenase (ubiquinone) 1, subcomplex unknown, 2, 14.5kDa	18
TL03128	NM_001007027|NM_024079	79053	ALG8	asparagine-linked glycosylation 8 homolog (S. cerevisiae, alpha-1,3-glucosyltransferase)	16
TL03133	NM_005040|NM_199418	5547	PRCP	prolylcarboxypeptidase (angiotensinase C)	18
TL03141	NM_032273	84233	TMEM126A	transmembrane protein 126A	18
TL03150	NM_012193	8322	FZD4	frizzled homolog 4 (Drosophila)	17
TL03182	NM_032427	84441	MAML2	mastermind-like 2 (Drosophila)	18
TL03192	NM_001166	329	BIRC2	baculoviral IAP repeat-containing 2	16
TL03193	NM_052932	114908	TMEM123	transmembrane protein 123	17
TL03222	NM_017515	54733	SLC35F2	solute carrier family 35, member F2	16
TL03225	NM_000019	38	ACAT1	acetyl-Coenzyme A acetyltransferase 1 (acetoacetyl Coenzyme A thiolase)	18
TL03231	NM_004398	1662	DDX10	DEAD (Asp-Glu-Ala-Asp) box polypeptide 10	17
TL03246	NM_001885	1410	CRYAB	crystallin, alpha B	17
TL03253	NM_012459	26521	TIMM8B	translocase of inner mitochondrial membrane 8 homolog B (yeast)	18
TL03254	NM_003002	6392	SDHD	succinate dehydrogenase complex, subunit D, integral membrane protein	17
TL03264	NM_004724	9183	ZW10	ZW10, kinetochore associated, homolog (Drosophila)	17
TL03265	NM_020886	57646	USP28	ubiquitin specific peptidase 28	16
TL03268	NM_001018011|NM_006006	7704	ZBTB16	zinc finger and BTB domain containing 16	16
TL03271	NM_015523	25996	REXO2	REX2, RNA exonuclease 2 homolog (S. cerevisiae)	18
TL03283	NM_001040455	51092	SIDT2	SID1 transmembrane family, member 2	18
TL03284	NM_001001522|NM_003186	6876	TAGLN	transgelin	16
TL03300	NM_000733	916	CD3E	CD3e molecule, epsilon (CD3-TCR complex)	16
TL03303	NM_004788	9354	UBE4A	ubiquitination factor E4A (UFD2 homolog, yeast)	17
TL03304	NM_006476	10632	ATP5L	ATP synthase, H+ transporting, mitochondrial F0 complex, subunit G	18
TL03308	NM_020153	56912	C11orf60	chromosome 11 open reading frame 60	17
TL03309	NM_001655	372	ARCN1	archain 1	17
TL03318	NM_001028|NM_001089589	401206|6230	RPS25|hCG_1640785	hCG1640785|ribosomal protein S25	18
TL03319	NM_016146	51399	TRAPPC4	trafficking protein particle complex 4	17
TL03321	NM_006389	10525	HYOU1	hypoxia up-regulated 1	18
TL03322	NM_021729	55823	VPS11	vacuolar protein sorting 11 homolog (S. cerevisiae)	16
TL03323	NM_000190|NM_001024382	3145	HMBS	hydroxymethylbilane synthase	16
TL03332	NM_006500	4162	MCAM	melanoma cell adhesion molecule	16
TL03334	NM_031433	83552	MFRP	membrane frizzled-related protein	17
TL03341	NM_174926	219902	TMEM136	transmembrane protein 136	16
TL03347	NM_003105	6653	SORL1	sortilin-related receptor, L(DLR class) A repeats-containing	18
TL03352	NM_006597|NM_153201	3312	HSPA8	heat shock 70kDa protein 8	18
TL03387	NM_003139	6734	SRPR	signal recognition particle receptor ('docking protein')	17
TL03404	NM_001642	334	APLP2	amyloid beta (A4) precursor-like protein 2	18
TL03424	NM_016615	6540	SLC6A13	solute carrier family 6 (neurotransmitter transporter, GABA), member 13	17
TL03431	NM_015064|NM_178037|NM_178038|NM_178039|NM_178040	23085	ERC1	ELKS/RAB6-interacting/CAST family member 1	17
TL03434	NM_024551	79602	ADIPOR2	adiponectin receptor 2	18
TL03458	NM_005002	4704	NDUFA9	NADH dehydrogenase (ubiquinone) 1 alpha subcomplex, 9, 39kDa	18
TL03463	NM_001769	928	CD9	CD9 molecule	16
TL03465	NM_001065	7132	TNFRSF1A	tumor necrosis factor receptor superfamily, member 1A	18
TL03473	NM_002046	2597	GAPDH	glyceraldehyde-3-phosphate dehydrogenase	18
TL03475	NM_001033714|NM_006170	4839	NOL1	nucleolar protein 1, 120kDa	18
TL03476	NM_001273	1108	CHD4	chromodomain helicase DNA binding protein 4	17
TL03480	NM_001039916|NM_001039917|NM_001039918|NM_001039919|NM_001039920|NM_133476	171017	ZNF384	zinc finger protein 384	17
TL03482	NM_016319	50813	COPS7A	COP9 constitutive photomorphogenic homolog subunit 7A (Arabidopsis)	17
TL03483	NM_005439	8079	MLF2	myeloid leukemia factor 2	18
TL03492	NM_000365	7167	TPI1	triosephosphate isomerase 1	18
TL03499	NM_007273	11331	PHB2	prohibitin 2	18
TL03502	NM_001734|NM_201442	716	C1S	complement component 1, s subcomponent	16
TL03517	NM_018416	55810	FOXJ2	forkhead box J2	17
TL03532	NM_005810	10219	KLRG1	killer cell lectin-like receptor subfamily G, member 1	16
TL03533	NM_000014	2	A2M	alpha-2-macroglobulin	16
TL03534	NM_002864	5858	PZP	pregnancy-zone protein	17
TL03559	NM_003651	8531	CSDA	cold shock domain protein A	18
TL03574	NM_004064	1027	CDKN1B	cyclin-dependent kinase inhibitor 1B (p27, Kip1)	18
TL03575	NM_016355|NM_201224	51202	DDX47	DEAD (Asp-Glu-Ala-Asp) box polypeptide 47	16
TL03577	NM_018654	55507	GPRC5D	G protein-coupled receptor, family C, group 5, member D	17
TL03578	NM_015987	50865	HEBP1	heme binding protein 1	17
TL03579	NM_020853	57613	KIAA1467	KIAA1467	16
TL03585	NM_024829	79887	FLJ22662	hypothetical protein FLJ22662	18
TL03596	NM_002848|NM_030667|NM_030668|NM_030669|NM_030670|NM_030671	5800	PTPRO	protein tyrosine phosphatase, receptor type, O	18
TL03598	NM_007178	11171	STRAP	serine/threonine kinase receptor associated protein	18
TL03600	NM_020300|NM_145764|NM_145791|NM_145792	4257	MGST1	microsomal glutathione S-transferase 1	18
TL03617	NM_030572	80763	C12orf39	chromosome 12 open reading frame 39	17
TL03619	NM_002300	3945	LDHB	lactate dehydrogenase B	18
TL03646	NM_021821	60488	MRPS35	mitochondrial ribosomal protein S35	17
TL03657	NM_004399|NM_030653|NM_152438	1663	DDX11	DEAD/H (Asp-Glu-Ala-Asp/His) box polypeptide 11 (CHL1-like helicase homolog, S. cerevisiae)	17
TL03659	NM_021238	58516	FAM60A	family with sequence similarity 60, member A	18
TL03682	NM_016488|NM_201438|NM_201439|NM_201440|NM_201515	51535	PPHLN1	periphilin 1	18
TL03694	NM_004719	9169	SFRS2IP	splicing factor, arginine/serine-rich 2, interacting protein	16
TL03696	NM_018976	54407	SLC38A2	solute carrier family 38, member 2	18
TL03709	NM_000289	5213	PFKM	phosphofructokinase, muscle	18
TL03723	NM_001659	377	ARF3	ADP-ribosylation factor 3	18
TL03727	NM_002733|NM_212461	5571	PRKAG1	protein kinase, AMP-activated, gamma 1 non-catalytic subunit	18
TL03732	NM_006082	10376	TUBA1B	tubulin, alpha 1b	18
TL03733	NM_006009	7846	TUBA1A	tubulin, alpha 1a	18
TL03734	NM_032704	84790	TUBA1C	tubulin, alpha 1c	18
TL03745	NM_001098576|NM_003217	7009	TEGT	testis enhanced gene transcript (BAX inhibitor 1)	18
TL03758	NM_016357	51474	LIMA1	LIM domain and actin binding 1	17
TL03765	NM_001024668|NM_015416	25875	LETMD1	LETM1 domain containing 1	17
TL03769	NM_014764	9802	DAZAP2	DAZ associated protein 2	18
TL03809	NM_001417	1975	EIF4B	eukaryotic translation initiation factor 4B	18
TL03812	NM_002178	3489	IGFBP6	insulin-like growth factor binding protein 6	16
TL03820	NM_002624|NM_145897	5204	PFDN5	prefoldin subunit 5	18
TL03826	NM_001005354|NM_018457	54458	PRR13	proline rich 13	17
TL03827	NM_005016|NM_031989	5094	PCBP2	poly(rC) binding protein 2	18
TL03829	NM_004178|NM_134323|NM_134324	6895	TARBP2	TAR (HIV-1) RNA binding protein 2	17
TL03832	NM_001002031|NM_005176	517	ATP5G2	ATP synthase, H+ transporting, mitochondrial F0 complex, subunit C2 (subunit 9)	18
TL03833	NM_020898	57658	CALCOCO1	calcium binding and coiled-coil domain 1	18
TL03844	NM_002136|NM_031157	3178	HNRPA1	heterogeneous nuclear ribonucleoprotein A1	18
TL03846	NM_016057	22818	COPZ1	coatomer protein complex, subunit zeta 1	18
TL03860	NM_001487	2647	BLOC1S1	biogenesis of lysosome-related organelles complex-1, subunit 1	18
TL03862	NM_001040034|NM_001780	967	CD63	CD63 molecule	18
TL03864	NM_033082	84324	CIP29	cytokine induced protein 29 kDa	18
TL03865	NM_014182	29095	ORMDL2	ORM1-like 2 (S. cerevisiae)	18
TL03869	NM_001345|NM_201444|NM_201445|NM_201554	1606	DGKA	diacylglycerol kinase, alpha 80kDa	16
TL03872	NM_002868	5869	RAB5B	RAB5B, member RAS oncogene family	18
TL03875	NM_001029|NM_001093731|NM_001093732	6231|644928|728937	LOC728937|RPS26|hCG_2033311	hCG2033311|ribosomal protein S26|similar to 40S ribosomal protein S26	18
TL03877	NM_006191	5036	PA2G4	proliferation-associated 2G4, 38kDa	16
TL03878	NM_001035267|NM_021104	6171	RPL41	ribosomal protein L41	18
TL03888	NM_004077|NM_198324	1431	CS	citrate synthase	18
TL03900	NM_001686	506	ATP5B	ATP synthase, H+ transporting, mitochondrial F1 complex, beta polypeptide	18
TL03901	NM_006601	10728	PTGES3	prostaglandin E synthase 3 (cytosolic)	18
TL03902	NM_005594	4666	NACA	nascent polypeptide-associated complex alpha subunit	18
TL03909	NM_001006667|NM_013251	6866	TAC3	tachykinin 3 (neuromedin K, neurokinin beta)	17
TL03913	NM_003153	6778	STAT6	signal transducer and activator of transcription 6, interleukin-4 induced	18
TL03919	NM_014925	22864	R3HDM2	R3H domain containing 2	17
TL03924	NM_004990	4141	MARS	methionyl-tRNA synthetase	17
TL03925	NM_004083	1649	DDIT3	DNA-damage-inducible transcript 3	17
TL03927	NM_006400	10540	DCTN2	dynactin 2 (p50)	17
TL03934	NM_001017956|NM_001017957|NM_001017958|NM_006812	10956	OS9	amplified in osteosarcoma	18
TL03936	NM_005981	6302	TSPAN31	tetraspanin 31	16
TL03937	NM_000075	1019	CDK4	cyclin-dependent kinase 4	18
TL03944	NM_005730	10106	CTDSP2	CTD (carboxy-terminal domain, RNA polymerase II, polypeptide A) small phosphatase 2	18
TL03957	NM_013254	29110	TBK1	TANK-binding kinase 1	16
TL03965	NM_016056	51643	TMBIM4	transmembrane BAX inhibitor motif containing 4	18
TL03975	NM_001010942|NM_001089704|NM_015646	5908|643752	RAP1B|hCG_1757335	RAP1B, member of RAS oncogene family|hCG1757335	18
TL03976	NM_020401	57122	NUP107	nucleoporin 107kDa	18
TL03984	NM_006431	10576	CCT2	chaperonin containing TCP1, subunit 2 (beta)	18
TL03988	NM_014505	27345	KCNMB4	potassium large conductance calcium-activated channel, subfamily M, beta member 4	17
TL03993	NM_144982	196441	CCDC131	coiled-coil domain containing 131	18
TL04007	NM_004537|NM_139207	4673	NAP1L1	nucleosome assembly protein 1-like 1	18
TL04043	NM_001920|NM_133503|NM_133504|NM_133505|NM_133506|NM_133507	1634	DCN	decorin	16
TL04044	NM_001731	694	BTG1	B-cell translocation gene 1, anti-proliferative	18
TL04051	NM_003348	7334	UBE2N	ubiquitin-conjugating enzyme E2N (UBC13 homolog, yeast)	17
TL04054	NM_003805	8738	CRADD	CASP2 and RIPK1 domain containing adaptor with death domain	17
TL04058	NM_018838	55967	NDUFA12	NADH dehydrogenase (ubiquinone) 1 alpha subcomplex, 12	16
TL04065	NM_003095	6636	SNRPF	small nuclear ribonucleoprotein polypeptide F	17
TL04069	NM_000895	4048	LTA4H	leukotriene A4 hydrolase	18
TL04075	NM_002635|NM_005888|NM_213611	5250	SLC25A3	solute carrier family 25 (mitochondrial carrier; phosphate carrier), member 3	18
TL04094	NM_020244	56994	CHPT1	choline phosphotransferase 1	18
TL04097	NM_018370	55332	DRAM	damage-regulated autophagy modulator	16
TL04108	NM_003299	7184	HSP90B1	heat shock protein 90kDa beta (Grp94), member 1	18
TL04113	NM_001093771|NM_003330|NM_182729|NM_182742|NM_182743	7296	TXNRD1	thioredoxin reductase 1	18
TL04121	NM_006825	10970	CKAP4	cytoskeleton-associated protein 4	18
TL04134	NM_007076	11153	HYPE	Huntingtin interacting protein E	17
TL04136	NM_014301|NM_213595	23479	ISCU	iron-sulfur cluster scaffold homolog (E. coli)	18
TL04139	NM_014325	23603	CORO1C	coronin, actin binding protein, 1C	18
TL04147	NM_031954	83892	KCTD10	potassium channel tetramerisation domain containing 10	18
TL04155	NM_033121	88455	ANKRD13A	ankyrin repeat domain 13A	17
TL04158	NM_001681|NM_170665	488	ATP2A2	ATPase, Ca++ transporting, cardiac muscle, slow twitch 2	18
TL04160	NM_005719	10094	ARPC3	actin related protein 2/3 complex, subunit 3, 21kDa	17
TL04167	NM_001040107|NM_032369	84329	HVCN1	hydrogen voltage-gated channel 1	18
TL04168	NM_002710	5501	PPP1CC	protein phosphatase 1, catalytic subunit, gamma isoform	18
TL04173	NM_005475	10019	SH2B3	SH2B adaptor protein 3	17
TL04177	NM_000690	217	ALDH2	aldehyde dehydrogenase 2 family (mitochondrial)	18
TL04180	NM_001034025|NM_006817	10961	ERP29	endoplasmic reticulum protein 29	18
TL04184	NM_000970|NM_001024662	6128	RPL6	ribosomal protein L6	18
TL04207	NM_024738	79794	C12orf49	chromosome 12 open reading frame 49	16
TL04212	NM_015002|NM_033624	23014	FBXO21	F-box protein 21	16
TL04218	NM_002567	5037	PEBP1	phosphatidylethanolamine binding protein 1	18
TL04229	NM_001002|NM_053275	6175	RPLP0	ribosomal protein, large, P0	18
TL04234	NM_004373	1337	COX6A1	cytochrome c oxidase subunit VIa polypeptide 1	18
TL04235	NM_016399	51499	TRIAP1	TP53 regulated inhibitor of apoptosis 1	18
TL04237	NM_003769	8683	SFRS9	splicing factor, arginine/serine-rich 9	18
TL04238	NM_001037494|NM_001037495|NM_003746	8655	DYNLL1	dynein, light chain, LC8-type 1	18
TL04239	NM_032314	84274	COQ5	coenzyme Q5 homolog, methyltransferase (S. cerevisiae)	17
TL04240	NM_014868	9921	RNF10	ring finger protein 10	17
TL04241	NM_015918|NM_198202	51367	POP5	processing of precursor 5, ribonuclease P/MRP subunit (S. cerevisiae)	18
TL04243	NM_014730	9761	KIAA0152	KIAA0152	18
TL04249	NM_003733|NM_198213	8638	OASL	2'-5'-oligoadenylate synthetase-like	16
TL04253	NM_016237	51433	ANAPC5	anaphase promoting complex subunit 5	18
TL04254	NM_025126|NM_194271	80196	RNF34	ring finger protein 34	18
TL04268	NM_019887|NM_138929|NM_138930	56616	DIABLO	diablo homolog (Drosophila)	18
TL04272	NM_023012|NM_198261|NM_198262	65117	RSRC2	arginine/serine-rich coiled-coil 2	18
TL04274	NM_003677	8562	DENR	density-regulated protein	16
TL04280	NM_001002251|NM_001002252|NM_016638|NM_018694	51329	ARL6IP4	ADP-ribosylation-like factor 6 interacting protein 4	18
TL04284	NM_004642	8099	CDK2AP1	CDK2-associated protein 1	17
TL04290	NM_006815	10959	TMED2	transmembrane emp24 domain trafficking protein 2	18
TL04292	NM_001414	1967	EIF2B1	eukaryotic translation initiation factor 2B, subunit 1 alpha, 26kDa	16
TL04294	NM_024809	79867	C12orf38	chromosome 12 open reading frame 38	16
TL04296	NM_001083900|NM_207437	196385	DNAH10	dynein, axonemal, heavy chain 10	17
TL04297	NM_025140	80212	CCDC92	coiled-coil domain containing 92	16
TL04302	NM_021009	7316	UBC	ubiquitin C	18
TL04313	NM_006325	5901	RAN	RAN, member RAS oncogene family	17
TL04315	NM_004592	6433	SFRS8	splicing factor, arginine/serine-rich 8 (suppressor-of-white-apricot homolog, Drosophila)	16
TL04329	NM_018223	55743	CHFR	checkpoint with forkhead and ring finger domains	18
TL04344	NM_015974	51084	CRYL1	crystallin, lambda 1	16
TL04350	NM_005870	10284	SAP18	Sin3A-associated protein, 18kDa	18
TL04364	NM_006437	143	PARP4	poly (ADP-ribose) polymerase family, member 4	18
TL04377	NM_000982	6144	RPL21	ribosomal protein L21	18
TL04381	NM_015972|NM_152705	51082	POLR1D	polymerase (RNA) I polypeptide D, 16kDa	18
TL04388	NM_015932	51371	POMP	proteasome maturation protein	18
TL04394	NM_002128	3146	HMGB1	high-mobility group box 1	18
TL04396	NM_001629	241	ALOX5AP	arachidonate 5-lipoxygenase-activating protein	17
TL04397	NM_032849	84935	C13orf33	chromosome 13 open reading frame 33	17
TL04418	NM_013338	29880	ALG5	asparagine-linked glycosylation 5 homolog (S. cerevisiae, dolichyl-phosphate beta-glucosyltransferase)	18
TL04420	NM_001014286|NM_017569	55578	FAM48A	family with sequence similarity 48, member A	16
TL04440	NM_016248	11215	AKAP11	A kinase (PRKA) anchor protein 11	18
TL04443	NM_001002264|NM_033255	94240	EPSTI1	epithelial stromal interaction 1 (breast)	16
TL04449	NM_006022|NM_183422	8848	TSC22D1	TSC22 domain family, member 1	17
TL04454	NM_003295	7178	TPT1	tumor protein, translationally-controlled 1	18
TL04464	NM_001984	2098	ESD	esterase D/formylglutathione hydrolase	18
TL04469	NM_021999	9445	ITM2B	integral membrane protein 2B	18
TL04481	NM_032565	84650	EBPL	emopamil binding protein-like	18
TL04490	NM_052950	115825	WDFY2	WD repeat and FYVE domain containing 2	17
TL04494	NM_001004127|NM_021645	440138|9724	ALG11|UTP14C	UTP14, U3 small nucleolar ribonucleoprotein, homolog C (yeast)|asparagine-linked glycosylation 11 homolog (S. cerevisiae, alpha-1,2-mannosyltransferase)	16
TL04501	NM_006704	10910	SUGT1	SGT1, suppressor of G2 allele of SKP1 (S. cerevisiae)	16
TL04528	NM_012158	26224	FBXL3	F-box and leucine-rich repeat protein 3	17
TL04557	NM_001032296|NM_003576	8428	STK24	serine/threonine kinase 24 (STE20 homolog, yeast)	17
TL04563	NM_004800	9375	TM9SF2	transmembrane 9 superfamily member 2	18
TL04581	NM_018011	55082	FLJ10154	hypothetical protein FLJ10154	18
TL04587	NM_003749	8660	IRS2	insulin receptor substrate 2	16
TL04590	NM_017817	55647	RAB20	RAB20, member RAS oncogene family	16
TL04591	NM_018210	55739	FLJ10769	hypothetical protein FLJ10769	18
TL04594	NM_017664	55608	ANKRD10	ankyrin repeat domain 10	17
TL04595	NM_003899|NM_145735	8874	ARHGEF7	Rho guanine nucleotide exchange factor (GEF) 7	17
TL04607	NM_005561	3916	LAMP1	lysosomal-associated membrane protein 1	18
TL04614	NM_000820	2621	GAS6	growth arrest-specific 6	18
TL04617	NM_001078645|NM_003903	8881	CDC16	cell division cycle 16 homolog (S. cerevisiae)	18
TL04622	NM_021178|NM_182849|NM_182851|NM_182852	57820	CCNB1IP1	cyclin B1 interacting protein 1	16
TL04623	NM_001042618|NM_005484	10038	PARP2	poly (ADP-ribose) polymerase family, member 2	17
TL04626	NM_001641|NM_080648|NM_080649	328	APEX1	APEX nuclease (multifunctional DNA repair enzyme) 1	18
TL04627	NM_144568	90809	TMEM55B	transmembrane protein 55B	18
TL04628	NM_000270	4860	NP	nucleoside phosphorylase	17
TL04638	NM_001029991|NM_022734	64745	METT11D1	methyltransferase 11 domain containing 1	18
TL04646	NM_001077442|NM_001077443|NM_001093762|NM_004500|NM_031314	3183|653447	HNRPC|hCG_1641229	hCG1641229|heterogeneous nuclear ribonucleoprotein C (C1/C2)	18
TL04648	NM_007192	11198	SUPT16H	suppressor of Ty 16 homolog (S. cerevisiae)	18
TL04650	NM_032846	84932	RAB2B	RAB2B, member RAS oncogene family	16
TL04654	NM_001344	1603	DAD1	defender against cell death 1	18
TL04655	NM_022060	63874	ABHD4	abhydrolase domain containing 4	17
TL04656	NM_005015	5018	OXA1L	oxidase (cytochrome c) assembly 1-like	18
TL04660	NM_014045	26020	LRP10	low density lipoprotein receptor-related protein 10	18
TL04662	NM_001077351|NM_001077352|NM_018107	55147	RBM23	RNA binding motif protein 23	18
TL04664	NM_017815	54930	C14orf94	chromosome 14 open reading frame 94	17
TL04667	NM_002797	5693	PSMB5	proteasome (prosome, macropain) subunit, beta type, 5	18
TL04670	NM_017924	55017	C14orf119	chromosome 14 open reading frame 119	16
TL04675	NM_004643	8106	PABPN1	poly(A) binding protein, nuclear 1	18
TL04694	NM_025230|NM_181357	80344	WDR23	WD repeat domain 23	17
TL04696	NM_006263|NM_176783	5720	PSME1	proteasome (prosome, macropain) activator subunit 1 (PA28 alpha)	18
TL04698	NM_002818	5721	PSME2	proteasome (prosome, macropain) activator subunit 2 (PA28 beta)	18
TL04707	NM_006156	4738	NEDD8	neural precursor cell expressed, developmentally down-regulated 8	17
TL04712	NM_138452	115817	DHRS1	dehydrogenase/reductase (SDR family) member 1	17
TL04721	NM_015299	23351	KIAA0323	KIAA0323	17
TL04722	NM_020195	56948	C14orf124	chromosome 14 open reading frame 124	18
TL04751	NM_002791	5687	PSMA6	proteasome (prosome, macropain) subunit, alpha type, 6	18
TL04752	NM_020529	4792	NFKBIA	nuclear factor of kappa light polypeptide gene enhancer in B-cells inhibitor, alpha	18
TL04767	NM_002687	5411	PNN	pinin, desmosome associated protein	18
TL04780	NM_001030001|NM_001032	6235	RPS29	ribosomal protein S29	18
TL04786	NM_014315	23588	KLHDC2	kelch domain containing 2	18
TL04788	NM_001663	382	ARF6	ADP-ribosylation factor 6	17
TL04803	NM_030755	81542	TXNDC1	thioredoxin domain containing 1	17
TL04806	NM_016039	51637	C14orf166	chromosome 14 open reading frame 166	18
TL04819	NM_005776	10175	CNIH	cornichon homolog (Drosophila)	17
TL04827	NM_002306	3958	LGALS3	lectin, galactoside-binding, soluble, 3	18
TL04829	NM_017943	55030	FBXO34	F-box protein 34	18
TL04835	NM_021728|NM_172337	5015	OTX2	orthodenticle homeobox 2	17
TL04842	NM_018477	55860	ACTR10	actin-related protein 10 homolog (S. cerevisiae)	18
TL04846	NM_012460	26520	TIMM9	translocase of inner mitochondrial membrane 9 homolog (yeast)	17
TL04854	NM_016029	51635	DHRS7	dehydrogenase/reductase (SDR family) member 7	18
TL04861	NM_020810	57570	TRMT5	TRM5 tRNA methyltransferase 5 homolog (S. cerevisiae)	18
TL04864	NM_001530|NM_181054	3091	HIF1A	hypoxia-inducible factor 1, alpha subunit (basic helix-loop-helix transcription factor)	18
TL04874	NM_005956	4522	MTHFD1	methylenetetrahydrofolate dehydrogenase (NADP+ dependent) 1, methenyltetrahydrofolate cyclohydrolase, formyltetrahydrofolate synthetase	17
TL04884	NM_002382|NM_145112|NM_145113|NM_145114|NM_145116|NM_197957	4149	MAX	MYC associated factor X	16
TL04889	NM_015994	51382	ATP6V1D	ATPase, H+ transporting, lysosomal 34kDa, V1 subunit D	17
TL04896	NM_006370	10490	VTI1B	vesicle transport through interaction with t-SNAREs homolog 1B (yeast)	18
TL04902	NM_001102	87	ACTN1	actinin, alpha 1	18
TL04906	NM_004450	2079	ERH	enhancer of rudimentary homolog (Drosophila)	18
TL04909	NM_001039465|NM_006925	6430	SFRS5	splicing factor, arginine/serine-rich 5	18
TL04936	NM_021188	57862	ZNF410	zinc finger protein 410	18
TL04940	NM_025057	80127	C14orf45	chromosome 14 open reading frame 45	16
TL04946	NM_006432	10577	NPC2	Niemann-Pick disease, type C2	18
TL04948	NM_000428	4053	LTBP2	latent transforming growth factor beta binding protein 2	16
TL04955	NM_002632	5228	PGF	placental growth factor, vascular endothelial growth factor-related protein	17
TL04956	NM_014239	8892	EIF2B2	eukaryotic translation initiation factor 2B, subunit 2 beta, 39kDa	17
TL04961	NM_006827	10972	TMED10	transmembrane emp24-like trafficking protein 10 (yeast)	18
TL04962	NM_005252	2353	FOS	v-fos FBJ murine osteosarcoma viral oncogene homolog	16
TL04968	NM_003239	7043	TGFB3	transforming growth factor, beta 3	17
TL04984	NM_022067	63894	C14orf133	chromosome 14 open reading frame 133	17
TL04985	NM_012111	10598	AHSA1	AHA1, activator of heat shock 90kDa protein ATPase homolog 1 (yeast)	17
TL04989	NM_031210	81892	C14orf156	chromosome 14 open reading frame 156	18
TL04990	NM_012245	22938	SNW1	SNW domain containing 1	16
TL05009	NM_001085471|NM_005197	1112	FOXN3	forkhead box N3	17
TL05013	NM_002802	5700	PSMC1	proteasome (prosome, macropain) 26S subunit, ATPase, 1	18
TL05015	NM_006888	801	CALM1	calmodulin 1 (phosphorylase kinase, delta)	18
TL05027	NM_004545	4707	NDUFB1	NADH dehydrogenase (ubiquinone) 1 beta subcomplex, 1, 7kDa	18
TL05034	NM_014216	3705	ITPK1	inositol 1,3,4-triphosphate 5/6 kinase	18
TL05047	NM_020414	57062	DDX24	DEAD (Asp-Glu-Ala-Asp) box polypeptide 24	17
TL05060	NM_001085	12	SERPINA3	serpin peptidase inhibitor, clade A (alpha-1 antiproteinase, antitrypsin), member 3	16
TL05079	NM_032233|NM_199123	84193	SETD3	SET domain containing 3	18
TL05084	NM_016337	51466	EVL	Enah/Vasp-like	16
TL05086	NM_003403	7528	YY1	YY1 transcription factor	17
TL05089	NM_004184|NM_173701|NM_213645|NM_213646	7453	WARS	tryptophanyl-tRNA synthetase	17
TL05095	NM_001017963|NM_005348	3320	HSP90AA1	heat shock protein 90kDa alpha (cytosolic), class A member 1	18
TL05107	NM_006291	7127	TNFAIP2	tumor necrosis factor, alpha-induced protein 2	17
TL05108	NM_001969|NM_183004	1983	EIF5	eukaryotic translation initiation factor 5	18
TL05112	NM_001015048|NM_001015049|NM_004873	9529	BAG5	BCL2-associated athanogene 5	16
TL05113	NM_032374	84334	C14orf153	chromosome 14 open reading frame 153	18
TL05118	NM_004894	9556	C14orf2	chromosome 14 open reading frame 2	18
TL05131	NM_017955|NM_145701	55038	CDCA4	cell division cycle associated 4	16
TL05146	NM_001033028|NM_014608	23191	CYFIP1	cytoplasmic FMR1 interacting protein 1	18
TL05150	NM_003097|NM_005678|NM_022804|NM_022805|NM_022806|NM_022807|NM_022808	6638|8926	SNRPN|SNURF	SNRPN upstream reading frame|small nuclear ribonucleoprotein polypeptide N	17
TL05161	NM_003257|NM_175610	7082	TJP1	tight junction protein 1 (zona occludens 1)	16
TL05176	NM_020154	56851	C15orf24	chromosome 15 open reading frame 24	17
TL05180	NM_018648	55505	NOLA3	nucleolar protein family A, member 3 (H/ACA small nucleolar RNPs)	17
TL05181	NM_175741	256646	NUT	nuclear protein in testis	17
TL05186	NM_005159	70	ACTC1	actin, alpha, cardiac muscle 1	16
TL05202	NM_003134	6727	SRP14	signal recognition particle 14kDa (homologous Alu RNA binding protein)	18
TL05217	NM_018145	55177	FAM82C	family with sequence similarity 82, member C	18
TL05227	NM_017553	54617	INOC1	INO80 complex homolog 1 (S. cerevisiae)	17
TL05247	NM_015497	25963	TMEM87A	transmembrane protein 87A	17
TL05252	NM_018097	55142	CEP27	centrosomal protein 27kDa	18
TL05257	NM_012142|NM_037370	23582	CCNDBP1	cyclin D-type binding-protein 1	18
TL05260	NM_052955	116179	TGM7	transglutaminase 7	17
TL05271	NM_005313	2923	PDIA3	protein disulfide isomerase family A, member 3	18
TL05273	NM_001018108	10169	SERF2	small EDRK-rich factor 2	18
TL05276	NM_005926	4236	MFAP1	microfibrillar-associated protein 1	18
TL05280	NM_016396	51496	CTDSPL2	CTD (carboxy-terminal domain, RNA polymerase II, polypeptide A) small phosphatase like 2	17
TL05283	NM_004048	567	B2M	beta-2-microglobulin	18
TL05304	NM_001025248|NM_001025249|NM_001948	1854	DUT	dUTP pyrophosphatase	16
TL05321	NM_032802	84888	SPPL2A	signal peptide peptidase-like 2A	18
TL05335	NM_018728	55930	MYO5C	myosin VC	17
TL05337	NM_006628	10776	ARPP-19	cyclic AMP phosphoprotein, 19 kD	18
TL05354	NM_003205|NM_207036|NM_207037|NM_207038|NM_207040	6938	TCF12	transcription factor 12 (HTF4, helix-loop-helix transcription factors 4)	16
TL05355	NM_032866	84952	CGNL1	cingulin-like 1	17
TL05368	NM_004492	2958	GTF2A2	general transcription factor IIA, 2, 12kDa	17
TL05371	NM_001002857|NM_001002858|NM_004039	302	ANXA2	annexin A2	18
TL05378	NM_000366|NM_001018004|NM_001018005|NM_001018006|NM_001018007|NM_001018008|NM_001018020	7168	TPM1	tropomyosin 1 (alpha)	16
TL05380	NM_015920	51065	RPS27L	ribosomal protein S27-like	18
TL05388	NM_001014812|NM_032231	84191	FAM96A	family with sequence similarity 96, member A	18
TL05390	NM_024798	79856	SNX22	sorting nexin 22	18
TL05391	NM_000942	5479	PPIB	peptidylprolyl isomerase B (cyclophilin B)	17
TL05396	NM_002537	4947	OAZ2	ornithine decarboxylase antizyme 2	18
TL05399	NM_025201	80301	PLEKHQ1	pleckstrin homology domain containing, family Q member 1	18
TL05401	NM_016630	51324	SPG21	spastic paraplegia 21 (autosomal recessive, Mast syndrome)	18
TL05407	NM_003613	8483	CILP	cartilage intermediate layer protein, nucleotide pyrophosphohydrolase	17
TL05416	NM_004663	8766	RAB11A	RAB11A, member RAS oncogene family	18
TL05420	NM_002755	5604	MAP2K1	mitogen-activated protein kinase kinase 1	17
TL05422	NM_000968	6124	RPL4	ribosomal protein L4	18
TL05442	NM_001003|NM_213725	6176	RPLP1	ribosomal protein, large, P1	18
TL05453	NM_002654|NM_182470|NM_182471	5315	PKM2	pyruvate kinase, muscle	17
TL05454	NM_020214	56965	PARP6	poly (ADP-ribose) polymerase family, member 6	18
TL05456	NM_000520	3073	HEXA	hexosaminidase A (alpha polypeptide)	17
TL05461	NM_031284	83440	ADPGK	ADP-dependent glucokinase	18
TL05465	NM_012428|NM_017455	27020	NPTN	neuroplastin	18
TL05473	NM_020851	57611	ISLR2	immunoglobulin superfamily containing leucine-rich repeat 2	17
TL05481	NM_001292|NM_003992	1198	CLK3	CDC-like kinase 3	17
TL05485	NM_004383	1445	CSK	c-src tyrosine kinase	16
TL05488	NM_005697	10066	SCAMP2	secretory carrier membrane protein 2	18
TL05491	NM_004255	9377	COX5A	cytochrome c oxidase subunit Va	17
TL05492	NM_138967	192683	SCAMP5	secretory carrier membrane protein 5	17
TL05497	NM_006715	4123	MAN2C1	mannosidase, alpha, class 2C, member 1	18
TL05499	NM_002833	5780	PTPN9	protein tyrosine phosphatase, non-receptor type 9	16
TL05513	NM_005724|NM_198902	10099	TSPAN3	tetraspanin 3	17
TL05516	NM_032808	84894	LINGO1	leucine rich repeat and Ig domain containing 1	16
TL05517	NM_015079	23102	TBC1D2B	TBC1 domain family, member 2B	17
TL05521	NM_018602	55466	DNAJA4	DnaJ (Hsp40) homolog, subfamily A, member 4	17
TL05526	NM_002789	5685	PSMA4	proteasome (prosome, macropain) subunit, alpha type, 4	17
TL05531	NM_006791|NM_206839	10933	MORF4L1	mortality factor 4 like 1	18
TL05532	NM_004390|NM_148979	1512	CTSH	cathepsin H	18
TL05534	NM_007364	23423	TMED3	transmembrane emp24 protein transport domain containing 3	17
TL05538	NM_019006	54469	ZFAND6	zinc finger, AN1-type domain 6	17
TL05552	NM_001021	6218	RPS17	ribosomal protein S17	18
TL05555	NM_001021	6218	RPS17	ribosomal protein S17	18
TL05570	NM_032856	84942	WDR73	WD repeat domain 73	16
TL05572	NM_014300	23478	SEC11A	SEC11 homolog A (S. cerevisiae)	18
TL05586	NM_001135|NM_013227	176	ACAN	aggrecan	16
TL05602	NM_005829	10239	AP3S2	adaptor-related protein complex 3, sigma 2 subunit	16
TL05607	NM_006384	10519	CIB1	calcium and integrin binding 1 (calmyrin)	17
TL05610	NM_001033088|NM_016645	51335	NGRN	neugrin, neurite outgrowth associated	18
TL05613	NM_001042574|NM_022769	64784	CRTC3	CREB regulated transcription coactivator 3	18
TL05648	NM_018445|NM_203472	55829	SELS	selenoprotein S	18
TL05651	NM_025141|NM_078474	80213	TM2D3	TM2 domain containing 3	18
TL05660	NM_000517	3040	HBA2	hemoglobin, alpha 2	18
TL05661	NM_000558	3039	HBA1	hemoglobin, alpha 1	17
TL05664	NM_032039	83986	ITFG3	integrin alpha FG-GAP repeat containing 3	17
TL05671	NM_005009	4833	NME4	non-metastatic cells 4, protein expressed in	16
TL05681	NM_138418	84331	C16orf14	chromosome 16 open reading frame 14	18
TL05685	NM_005861	10273	STUB1	STIP1 homology and U-box containing protein 1	18
TL05708	NM_003345|NM_194259|NM_194260|NM_194261	7329	UBE2I	ubiquitin-conjugating enzyme E2I (UBC9 homolog, yeast)	18
TL05719	NM_024600	79652	C16orf30	chromosome 16 open reading frame 30	18
TL05735	NM_004548	4716	NDUFB10	NADH dehydrogenase (ubiquinone) 1 beta subcomplex, 10, 22kDa	18
TL05736	NM_002952	6187	RPS2	ribosomal protein S2	18
TL05756	NM_006711|NM_080594	10921	RNPS1	RNA binding protein S1, serine-rich domain	17
TL05762	NM_001694	527	ATP6V0C	ATPase, H+ transporting, lysosomal 16kDa, V0 subunit c	18
TL05767	NM_016333	23524	SRRM2	serine/arginine repetitive matrix 2	18
TL05768	NM_007108|NM_207013	6923	TCEB2	transcription elongation factor B (SIII), polypeptide 2 (18kDa, elongin B)	17
TL05777	NM_004203|NM_182687	9088	PKMYT1	protein kinase, membrane associated tyrosine/threonine 1	17
TL05799	NM_016292	10131	TRAP1	TNF receptor-associated protein 1	18
TL05807	NM_005147	9093	DNAJA3	DnaJ (Hsp40) homolog, subfamily A, member 3	18
TL05812	NM_015246	23295	MGRN1	mahogunin, ring finger 1	18
TL05813	NM_032349	84309	NUDT16L1	nudix (nucleoside diphosphate linked moiety X)-type motif 16-like 1	17
TL05824	NM_019109	56052	ALG1	asparagine-linked glycosylation 1 homolog (S. cerevisiae, beta-1,4-mannosyltransferase)	16
TL05832	NM_003470	7874	USP7	ubiquitin specific peptidase 7 (herpes virus-associated)	17
TL05836	NM_001424	2013	EMP2	epithelial membrane protein 2	16
TL05848	NM_004862	9516	LITAF	lipopolysaccharide-induced TNF factor	18
TL05853	NM_002094	2935	GSPT1	G1 to S phase transition 1	16
TL05860	NM_002582	5073	PARN	poly(A)-specific ribonuclease (deadenylation nuclease)	18
TL05863	NM_014287	23420	NOMO1	NODAL modulator 1	18
TL05864	NM_006985	9284	NPIP	nuclear pore complex interacting protein	17
TL05865	NM_015027	23042	PDXDC1	pyridoxal-dependent decarboxylase domain containing 1	18
TL05879	NM_001019|NM_001030009	6210	RPS15A	ribosomal protein S15a	18
TL05880	NM_015161	23204	ARL6IP1	ADP-ribosylation factor-like 6 interacting protein 1	16
TL05911	NM_001077180|NM_016025	51108	METTL9	methyltransferase like 9	17
TL05914	NM_003366	7385	UQCRC2	ubiquinol-cytochrome c reductase core protein II	18
TL05919	NM_006043	9956	HS3ST2	heparan sulfate (glucosamine) 3-O-sulfotransferase 2	16
TL05927	NM_005003	4706	NDUFAB1	NADH dehydrogenase (ubiquinone) 1, alpha/beta subcomplex, 1, 8kDa	18
TL05949	NM_015202	23247	KIAA0556	KIAA0556	17
TL05951	NM_015171	23214	XPO6	exportin 6	18
TL05954	NM_000086|NM_001042432	1201	CLN3	ceroid-lipofuscinosis, neuronal 3, juvenile (Batten, Spielmeyer-Vogt disease)	16
TL05957	NM_001042483|NM_012385	26471	NUPR1	nuclear protein 1	16
TL05959	NM_001054|NM_177528	6799	SULT1A2	sulfotransferase family, cytosolic, 1A, phenol-preferring, member 2	17
TL05960	NM_001055|NM_177529|NM_177530|NM_177534|NM_177536	6817	SULT1A1	sulfotransferase family, cytosolic, 1A, phenol-preferring, member 1	17
TL05962	NM_001037808|NM_003752	8663	EIF3S8	eukaryotic translation initiation factor 3, subunit 8, 110kDa	18
TL05964	NM_003321	7284	TUFM	Tu translation elongation factor, mitochondrial	18
TL05967	NM_024816	79874	RABEP2	rabaptin, RAB GTPase binding effector protein 2	17
TL05974	NM_001014999|NM_001015000|NM_001017389|NM_001017390|NM_001017391|NM_024044|NM_178044	445329|548593|79008	GIYD1|GIYD2|SULT1A4	GIY-YIG domain containing 1|GIY-YIG domain containing 2|sulfotransferase family, cytosolic, 1A, phenol-preferring, member 4	17
TL05984	NM_006319	10423	CDIPT	CDP-diacylglycerol--inositol 3-phosphatidyltransferase (phosphatidylinositol synthase)	18
TL05994	NM_000034|NM_184041|NM_184043	226	ALDOA	aldolase A, fructose-bisphosphate	18
TL05997	NM_031477	83719	YPEL3	yippee-like 3 (Drosophila)	18
TL06002	NM_001014999|NM_001015000|NM_001017387|NM_003166|NM_024044|NM_177552|NM_178044	548593|6818|79008	GIYD1|GIYD2|SULT1A3	GIY-YIG domain containing 1|GIY-YIG domain containing 2|sulfotransferase family, cytosolic, 1A, phenol-preferring, member 3	17
TL06004	NM_015527	26000	TBC1D10B	TBC1 domain family, member 10B	18
TL06012	NM_023931	65988	ZNF747	zinc finger protein 747	17
TL06022	NM_001080417	23361	ZNF629	zinc finger protein 629	16
TL06025	NM_152288	93129	TMEM142C	transmembrane protein 142C	18
TL06033	NM_024006|NM_206824	79001	VKORC1	vitamin K epoxide reductase complex, subunit 1	18
TL06038	NM_004960	2521	FUS	fusion (involved in t(12;16) in malignant liposarcoma)	18
TL06055	NM_018206	55737	VPS35	vacuolar protein sorting 35 homolog (S. cerevisiae)	18
TL06067	NM_001006610|NM_003031	6477	SIAH1	seven in absentia homolog 1 (Drosophila)	17
TL06068	NM_153029	9683	N4BP1	Nedd4 binding protein 1	18
TL06086	NM_001080432	79068	FTO	fat mass and obesity associated	16
TL06090	NM_004530	4313	MMP2	matrix metallopeptidase 2 (gelatinase A, 72kDa gelatinase, 72kDa type IV collagenase)	17
TL06102	NM_005953	4502	MT2A	metallothionein 2A	18
TL06103	NM_175617	4493	MT1E	metallothionein 1E	17
TL06106	NM_005947	4490	MT1B	metallothionein 1B	18
TL06107	NM_005949	4494	MT1F	metallothionein 1F	17
TL06108	NM_005950	4495	MT1G	metallothionein 1G	18
TL06109	NM_005951	4496	MT1H	metallothionein 1H	18
TL06110	NM_005952	4501	MT1X	metallothionein 1X	18
TL06113	NM_001010989|NM_001010990|NM_014685	9709	HERPUD1	homocysteine-inducible, endoplasmic reticulum stress-inducible, ubiquitin-like domain member 1	18
TL06119	NM_012106	23568	ARL2BP	ADP-ribosylation factor-like 2 binding protein	18
TL06126	NM_032940	5432	POLR2C	polymerase (RNA) II (DNA directed) polypeptide C, 33kDa	17
TL06147	NM_016284|NM_206999	23019	CNOT1	CCR4-NOT transcription complex, subunit 1	18
TL06149	NM_002080	2806	GOT2	glutamic-oxaloacetic transaminase 2, mitochondrial (aspartate aminotransferase 2)	16
TL06161	NM_001014435|NM_005182	766	CA7	carbonic anhydrase VII	17
TL06165	NM_016062	51647	FAM96B	family with sequence similarity 96, member B	18
TL06166	NM_003869|NM_198061	8824	CES2	carboxylesterase 2 (intestine, liver)	18
TL06169	NM_001755|NM_022845	865	CBFB	core-binding factor, beta subunit	17
TL06178	NM_001950	1874	E2F4	E2F transcription factor 4, p107/p130-binding	18
TL06181	NM_014187	29100	HSPC171	HSPC171 protein	18
TL06189	NM_004691	9114	ATP6V0D1	ATPase, H+ transporting, lysosomal 38kDa, V0 subunit d1	17
TL06191	NM_024519	79567	FAM65A	family with sequence similarity 65, member A	18
TL06192	NM_006565	10664	CTCF	CCCTC-binding factor (zinc finger protein)	16
TL06202	NM_005796	10204	NUTF2	nuclear transport factor 2	18
TL06222	NM_004360	999	CDH1	cadherin 1, type 1, E-cadherin (epithelial)	18
TL06227	NM_013245	27183	VPS4A	vacuolar protein sorting 4 homolog A (S. cerevisiae)	17
TL06231	NM_005652	7014	TERF2	telomeric repeat binding factor 2	18
TL06235	NM_014062	28987	NOB1	NIN1/RPN12 binding protein 1 homolog (S. cerevisiae)	18
TL06240	NM_001605	16	AARS	alanyl-tRNA synthetase	18
TL06255	NM_005769	10164	CHST4	carbohydrate (N-acetylglucosamine 6-O) sulfotransferase 4	16
TL06261	NM_014761	9798	KIAA0174	KIAA0174	17
TL06265	NM_017853	54957	TXNL4B	thioredoxin-like 4B	17
TL06269	NM_002811	5713	PSMD7	proteasome (prosome, macropain) 26S subunit, non-ATPase, 7	16
TL06272	NM_012201	2734	GLG1	golgi apparatus protein 1	18
TL06285	NM_021615	4166	CHST6	carbohydrate (N-acetylglucosamine 6-O) sulfotransferase 6	16
TL06288	NM_007285	11345	GABARAPL2	GABA(A) receptor-associated protein-like 2	18
TL06290	NM_005548	3735	KARS	lysyl-tRNA synthetase	18
TL06291	NM_018975	54386	TERF2IP	telomeric repeat binding factor 2, interacting protein	18
TL06297	NM_016373|NM_130791	51741	WWOX	WW domain containing oxidoreductase	17
TL06310	NM_002661	5336	PLCG2	phospholipase C, gamma 2 (phosphatidylinositol-specific)	18
TL06313	NM_005792	10200	MPHOSPH6	M-phase phosphoprotein 6	17
TL06315	NM_001537	3281	HSBP1	heat shock factor binding protein 1	18
TL06332	NM_031476	83716	CRISPLD2	cysteine-rich secretory protein LCCL domain containing 2	18
TL06333	NM_017740	55625	ZDHHC7	zinc finger, DHHC-type containing 7	18
TL06336	NM_014615	23199	KIAA0182	KIAA0182	16
TL06340	NM_001861	1327	COX4I1	cytochrome c oxidase subunit IV isoform 1	18
TL06345	NM_022818	81631	MAP1LC3B	microtubule-associated protein 1 light chain 3 beta	17
TL06355	NM_000101	1535	CYBA	cytochrome b-245, alpha polypeptide	16
TL06362	NM_000485|NM_001030018	353	APRT	adenine phosphoribosyltransferase	16
TL06364	NM_016209	51693	TRAPPC2L	trafficking protein particle complex 2-like	18
TL06371	NM_000977|NM_033251	6137	RPL13	ribosomal protein L13	18
TL06382	NM_014972	22980	TCF25	transcription factor 25 (basic helix-loop-helix)	18
TL06399	NM_006761	7531	YWHAE	tyrosine 3-monooxygenase/tryptophan 5-monooxygenase activation protein, epsilon polypeptide	18
TL06401	NM_001080779|NM_001080950|NM_033375	4641	MYO1C	myosin IC	17
TL06406	NM_031430	83547	RILP	Rab interacting lysosomal protein	16
TL06407	NM_006445	10594	PRPF8	PRP8 pre-mRNA processing factor 8 homolog (S. cerevisiae)	18
TL06411	NM_002615	5176	SERPINF1	serpin peptidase inhibitor, clade F (alpha-2 antiplasmin, pigment epithelium derived factor), member 1	17
TL06413	NM_002945	6117	RPA1	replication protein A1, 70kDa	16
TL06438	NM_032294|NM_172206|NM_172207	84254	CAMKK1	calcium/calmodulin-dependent protein kinase kinase 1, alpha	17
TL06444	NM_003342	7326	UBE2G1	ubiquitin-conjugating enzyme E2G 1 (UBC7 homolog, yeast)	17
TL06458	NM_002798	5694	PSMB6	proteasome (prosome, macropain) subunit, beta type, 6	18
TL06464	NM_005022	5216	PFN1	profilin 1	18
TL06466	NM_004890	9552	SPAG7	sperm associated antigen 7	18
TL06467	NM_015099	23125	CAMTA2	calmodulin binding transcription activator 2	16
TL06477	NM_001033002	84268	RPAIN	RPA interacting protein	18
TL06488	NM_032731	84817	TXNL5	thioredoxin-like 5	17
TL06503	NM_000018|NM_001033859	37	ACADVL	acyl-Coenzyme A dehydrogenase, very long chain	18
TL06505	NM_024297	79142	PHF23	PHD finger protein 23	17
TL06506	NM_007278	11337	GABARAP	GABA(A) receptor-associated protein	18
TL06507	NM_015343	23399	DULLARD	dullard homolog (Xenopus laevis)	18
TL06512	NM_001970	1984	EIF5A	eukaryotic translation initiation factor 5A	18
TL06517	NM_003985	8711	TNK1	tyrosine kinase, non-receptor, 1	17
TL06518	NM_020360	57048	PLSCR3	phospholipid scramblase 3	18
TL06530	NM_001416	1973	EIF4A1	eukaryotic translation initiation factor 4A, isoform 1	18
TL06539	NM_018081	55135	WDR79	WD repeat domain 79	16
TL06553	NM_021628	59344	ALOXE3	arachidonate lipoxygenase 3	17
TL06563	NM_173728	22899	ARHGEF15	Rho guanine nucleotide exchange factor (GEF) 15	16
TL06567	NM_001025579|NM_030808	81565	NDEL1	nudE nuclear distribution gene E homolog (A. nidulans)-like 1	17
TL06571	NM_014308	23533	PIK3R5	phosphoinositide-3-kinase, regulatory subunit 5, p101	16
TL06573	NM_004853	9482	STX8	syntaxin 8	18
TL06596	NM_001303	1352	COX10	COX10 homolog, cytochrome c oxidase assembly protein, heme A: farnesyltransferase (yeast)	17
TL06610	NM_017775	54902	TTC19	tetratricopeptide repeat domain 19	18
TL06614	NM_018955	7314	UBB	ubiquitin B	18
TL06621	NM_015134|NM_201274	23164	M-RIP	myosin phosphatase-Rho interacting protein	18
TL06671	NM_002756|NM_145109	5606	MAP2K3	mitogen-activated protein kinase kinase 3	17
TL06674	NM_015626|NM_134265	26118	WSB1	WD repeat and SOCS box-containing 1	18
TL06684	NM_015584	26073	POLDIP2	polymerase (DNA-directed), delta interacting protein 2	18
TL06693	NM_005165	230	ALDOC	aldolase C, fructose-bisphosphate	18
TL06696	NM_014680	9703	KIAA0100	KIAA0100	16
TL06697	NM_006923	6388	SDF2	stromal cell-derived factor 2	18
TL06701	NM_000984|NM_001093758	6147|647099	RPL23A|hCG_16001	ribosomal protein L23a|similar to ribosomal protein L23A	18
TL06706	NM_005702	26284	ERAL1	Era G-protein-like 1 (E. coli)	17
TL06707	NM_004475	2319	FLOT2	flotillin 2	17
TL06710	NM_178860	124925	SEZ6	seizure related 6 homolog (mouse)	17
TL06730	NM_015986	51379	CRLF3	cytokine receptor-like factor 3	17
TL06734	NM_032322|NM_197939	84282	RNF135	ring finger protein 135	18
TL06747	NM_001032293|NM_001098507|NM_003457	7756	ZNF207	zinc finger protein 207	18
TL06751	NM_001033504|NM_015544	26022	TMEM98	transmembrane protein 98	17
TL06774	NM_001030006|NM_001282	163	AP2B1	adaptor-related protein complex 2, beta 1 subunit	16
TL06796	NM_004773	9326	ZNHIT3	zinc finger, HIT type 3	18
TL06799	NM_024835	79893	ZNF403	zinc finger protein 403	17
TL06813	NM_032351	84311	MRPL45	mitochondrial ribosomal protein L45	18
TL06818	NM_007144	7703	PCGF2	polycomb group ring finger 2	17
TL06819	NM_002795	5691	PSMB3	proteasome (prosome, macropain) subunit, beta type, 3	18
TL06821	NM_017748	54883	CCDC49	coiled-coil domain containing 49	17
TL06823	NM_000978	9349	RPL23	ribosomal protein L23	18
TL06824	NM_006148	3927	LASP1	LIM and SH3 protein 1	18
TL06828	NM_000981	6143	RPL19	ribosomal protein L19	18
TL06838	NM_033419	93210	PERLD1	per1-like domain containing 1	16
TL06840	NM_032339	84299	C17orf37	chromosome 17 open reading frame 37	18
TL06852	NM_007359	22794	CASC3	cancer susceptibility candidate 3	17
TL06854	NM_133264	147179	WIPF2	WAS/WASL interacting protein family, member 2	16
TL06858	NM_001552	3487	IGFBP4	insulin-like growth factor binding protein 4	17
TL06868	NM_000421	3858	KRT10	keratin 10 (epidermolytic hyperkeratosis; keratosis palmaris et plantaris)	18
TL06891	NM_005801	10209	EIF1	eukaryotic translation initiation factor 1	18
TL06900	NM_001096|NM_198830	47	ACLY	ATP citrate lyase	17
TL06901	NM_033133	1267	CNP	2',3'-cyclic nucleotide 3' phosphodiesterase	18
TL06906	NM_021078	2648	GCN5L2	GCN5 general control of amino-acid synthesis 5-like 2 (yeast)	17
TL06907	NM_004583|NM_201434	5878	RAB5C	RAB5C, member RAS oncogene family	17
TL06911	NM_012448	6777	STAT5B	signal transducer and activator of transcription 5B	17
TL06913	NM_003150|NM_139276|NM_213662	6774	STAT3	signal transducer and activator of transcription 3 (acute-phase response factor)	18
TL06915	NM_005177	535	ATP6V0A1	ATPase, H+ transporting, lysosomal V0 subunit a1	17
TL06918	NM_001042529|NM_001042530|NM_001042531|NM_001042532|NM_025233	80347	COASY	Coenzyme A synthase	18
TL06919	NM_170607|NM_198204|NM_198205	6945	MLX	MAX-like protein X	17
TL06921	NM_178126	162427	FAM134C	family with sequence similarity 134, member C	18
TL06926	NM_003632	8506	CNTNAP1	contactin associated protein 1	17
TL06931	NM_001040431	28958	CCDC56	coiled-coil domain containing 56	18
TL06933	NM_003766	8678	BECN1	beclin 1 (coiled-coil, myosin-like BCL2 interacting protein)	18
TL06940	NM_000988	6155	RPL27	ribosomal protein L27	18
TL06942	NM_006373	10493	VAT1	vesicle amine transport protein 1 homolog (T. californica)	17
TL06953	NM_001932	4356	MPP3	membrane protein, palmitoylated 3 (MAGUK p55 subfamily member 3)	17
TL06970	NM_016016	51629	SLC25A39	solute carrier family 25, member 39	16
TL06971	NM_002087	2896	GRN	granulin	18
TL07010	NM_006310	9520	NPEPPS	aminopeptidase puromycin sensitive	16
TL07011	NM_002265	3837	KPNB1	karyopherin (importin) beta 1	18
TL07022	NM_176096	80279	CDK5RAP3	CDK5 regulatory subunit associated protein 3	18
TL07024	NM_003204	4779	NFE2L1	nuclear factor (erythroid-derived 2)-like 1	18
TL07027	NM_001075099|NM_003726	8631	SKAP1	src kinase associated phosphoprotein 1	18
TL07040	NM_005831	10241	CALCOCO2	calcium binding and coiled-coil domain 2	18
TL07041	NM_001002027|NM_005175	516	ATP5G1	ATP synthase, H+ transporting, mitochondrial F0 complex, subunit C1 (subunit 9)	18
TL07042	NM_023079	65264	UBE2Z	ubiquitin-conjugating enzyme E2Z (putative)	18
TL07043	NM_007241	11267	SNF8	SNF8, ESCRT-II complex subunit, homolog (S. cerevisiae)	16
TL07048	NM_016428	51225	ABI3	ABI gene family, member 3	18
TL07054	NM_001007226|NM_001007227|NM_001007228|NM_001007229|NM_001007230|NM_003563	8405	SPOP	speckle-type POZ protein	17
TL07056	NM_030802	81558	FAM117A	family with sequence similarity 117, member A	17
TL07071	NM_018509	55379	LRRC59	leucine rich repeat containing 59	18
TL07074	NM_018346	55316	RSAD1	radical S-adenosyl methionine domain containing 1	18
TL07077	NM_022827	64847	SPATA20	spermatogenesis associated 20	17
TL07081	NM_006107|NM_016424	51747	CROP	cisplatin resistance-associated overexpressed protein	16
TL07084	NM_000269|NM_001018136|NM_001018137|NM_001018138|NM_001018139|NM_002512|NM_198175	4830|4831|654364	NME1|NME1-NME2|NME2	NM23-LV|non-metastatic cells 1, protein (NM23A) expressed in|non-metastatic cells 2, protein (NM23B) expressed in	18
TL07086	NM_016001	51096	UTP18	UTP18, small subunit (SSU) processome component, homolog (yeast)	16
TL07106	NM_001078166|NM_006924	6426	SFRS1	splicing factor, arginine/serine-rich 1 (splicing factor 2, alternate splicing factor)	17
TL07113	NM_003168	6827	SUPT4H1	suppressor of Ty 4 homolog 1 (S. cerevisiae)	16
TL07124	NM_018304	55771	PRR11	proline rich 11	18
TL07129	NM_004859	1213	CLTC	clathrin, heavy chain (Hc)	18
TL07131	NM_030938	81671	TMEM49	transmembrane protein 49	17
TL07146	NM_005121	9969	THRAP1	thyroid hormone receptor associated protein 1	16
TL07149	NM_006852	11011	TLK2	tousled-like kinase 2	17
TL07161	NM_007372|NM_203499	11325	DDX42	DEAD (Asp-Glu-Ala-Asp) box polypeptide 42	18
TL07163	NM_002805	5705	PSMC5	proteasome (prosome, macropain) 26S subunit, ATPase, 5	17
TL07172	NM_000873	3384	ICAM2	intercellular adhesion molecule 2	17
TL07177	NM_004396	1655	DDX5	DEAD (Asp-Glu-Ala-Asp) box polypeptide 5	18
TL07190	NM_014877	9931	HELZ	helicase with zinc finger	17
TL07192	NM_012417|NM_181671	26207	PITPNC1	phosphatidylinositol transfer protein, cytoplasmic 1	18
TL07193	NM_015462	25926	NOL11	nucleolar protein 11	17
TL07197	NM_001033569|NM_001033570|NM_001033571|NM_001033572|NM_001033574|NM_016627	51321	AMZ2	archaemetzincins-2	18
TL07201	NM_002734|NM_212471|NM_212472	5573	PRKAR1A	protein kinase, cAMP-dependent, regulatory, type I, alpha (tissue specific extinguisher 1)	18
TL07214	NM_018714	9382	COG1	component of oligomeric golgi complex 1	18
TL07220	NM_000999|NM_001035258	6169	RPL38	ribosomal protein L38	18
TL07234	NM_004252	9368	SLC9A3R1	solute carrier family 9 (sodium/hydrogen exchanger), member 3 regulator 1	17
TL07246	NM_001003785|NM_006356	10476	ATP5H	ATP synthase, H+ transporting, mitochondrial F0 complex, subunit d	18
TL07252	NM_001005849|NM_006937	6613	SUMO2	SMT3 suppressor of mif two 3 homolog 2 (S. cerevisiae)	18
TL07253	NM_024844	79902	NUP85	nucleoporin 85kDa	17
TL07255	NM_015971	51081	MRPS7	mitochondrial ribosomal protein S7	18
TL07258	NM_002086|NM_203506	2885	GRB2	growth factor receptor-bound protein 2	18
TL07267	NM_005324	3021	H3F3B	H3 histone, family 3B (H3.3B)	18
TL07270	NM_012478	23558	WBP2	WW domain binding protein 2	18
TL07278	NM_014230	6730	SRP68	signal recognition particle 68kDa	18
TL07286	NM_002766	5635	PRPSAP1	phosphoribosyl pyrophosphate synthetase-associated protein 1	17
TL07295	NM_001008528|NM_001008529|NM_198530	439921	MXRA7	matrix-remodelling associated 7	18
TL07298	NM_003016	6427	SFRS2	splicing factor, arginine/serine-rich 2	18
TL07302	NM_006640	10801	SEPT9	septin 9	17
TL07307	NM_004710	9144	SYNGR2	synaptogyrin 2	17
TL07317	NM_005567	3959	LGALS3BP	lectin, galactoside-binding, soluble, 3 binding protein	17
TL07320	NM_001042573	64772	FLJ21865	endo-beta-N-acetylglucosaminidase	18
TL07328	NM_000152|NM_001079803|NM_001079804	2548	GAA	glucosidase, alpha; acid (Pompe disease, glycogen storage disease type II)	17
TL07329	NM_014740	9775	EIF4A3	eukaryotic translation initiation factor 4A, isoform 3	18
TL07344	NM_001037984|NM_138570	124565	MGC15523	hypothetical protein MGC15523	18
TL07348	NM_001614	71	ACTG1	actin, gamma 1	18
TL07350	NM_017921	55666	NPLOC4	nuclear protein localization 4 homolog (S. cerevisiae)	16
TL07352	NM_001039842	339229	LOC339229	hypothetical protein LOC339229	17
TL07354	NM_004712	9146	HGS	hepatocyte growth factor-regulated tyrosine kinase substrate	18
TL07358	NM_000918	5034	P4HB	procollagen-proline, 2-oxoglutarate 4-dioxygenase (proline 4-hydroxylase), beta polypeptide	18
TL07359	NM_004309	396	ARHGDIA	Rho GDP dissociation inhibitor (GDI) alpha	18
TL07361	NM_001002244|NM_001002245|NM_001002246|NM_001002247|NM_001002248|NM_001002249|NM_016476	51529	ANAPC11	APC11 anaphase promoting complex subunit 11 homolog (yeast)	18
TL07375	NM_022156	64118	DUS1L	dihydrouridine synthase 1-like (S. cerevisiae)	17
TL07379	NM_001893|NM_139062	1453	CSNK1D	casein kinase 1, delta	16
TL07388	NM_019613	56270	WDR45L	WDR45-like	18
TL07390	NM_024619	79672	FN3KRP	fructosamine-3-kinase-related protein	16
TL07400	NM_001037334|NM_005151	9097	USP14	ubiquitin specific peptidase 14 (tRNA-guanine transglycosylase)	17
TL07405	NM_001071	7298	TYMS	thymidylate synthetase	16
TL07414	NM_006471	10627	MRCL3	myosin regulatory light chain MRCL3	18
TL07415	NM_033546	103910	MRLC2	myosin regulatory light chain MRLC2	18
TL07427	NM_021074	4729	NDUFV2	NADH dehydrogenase (ubiquinone) flavoprotein 2, 24kDa	18
TL07431	NM_001042388|NM_005134	9989	PPP4R1	protein phosphatase 4, regulatory subunit 1	17
TL07434	NM_003574|NM_194434	9218	VAPA	VAMP (vesicle-associated membrane protein)-associated protein A, 33kDa	18
TL07442	NM_032525	84617	TUBB6	tubulin, beta 6	17
TL07443	NM_006796	10939	AFG3L2	AFG3 ATPase family gene 3-like 2 (yeast)	17
TL07447	NM_020232	56984	TNFSF5IP1	tumor necrosis factor superfamily, member 5-induced protein 1	18
TL07465	NM_032933	85019	C18orf45	chromosome 18 open reading frame 45	18
TL07467	NM_013326	29919	C18orf8	chromosome 18 open reading frame 8	16
TL07493	NM_014939	22878	KIAA1012	KIAA1012	17
TL07508	NM_020474	2589	GALNT1	UDP-N-acetyl-alpha-D-galactosamine:polypeptide N-acetylgalactosaminyltransferase 1 (GalNAc-T1)	16
TL07509	NM_031446	83608	C18orf21	chromosome 18 open reading frame 21	17
TL07527	NM_001001937|NM_004046	498	ATP5A1	ATP synthase, H+ transporting, mitochondrial F1 complex, alpha subunit 1, cardiac muscle	18
TL07535	NM_032124	84064	HDHD2	haloacid dehalogenase-like hydrolase domain containing 2	17
TL07536	NM_016097	51124	IER3IP1	immediate early response 3 interacting protein 1	16
TL07543	NM_000985|NM_001035006|NM_001089592|NM_001093733	6139|642250|645296	RPL17|hCG_2004593|hCG_39912	hCG2004593|hCG39912|ribosomal protein L17	18
TL07549	NM_014593	30827	CXXC1	CXXC finger 1 (PHD domain)	18
TL07552	NM_031939	83876	MRO	maestro	17
TL07566	NM_004786	9352	TXNL1	thioredoxin-like 1	18
TL07571	NM_004539	4677	NARS	asparaginyl-tRNA synthetase	18
TL07577	NM_033280	90701	SEC11C	SEC11 homolog C (S. cerevisiae)	17
TL07593	NM_004869	9525	VPS4B	vacuolar protein sorting 4 homolog B (S. cerevisiae)	17
TL07617	NM_001914|NM_148923	1528	CYB5A	cytochrome b5 type A (microsomal)	17
TL07619	NM_018235	55748	CNDP2	CNDP dipeptidase 2 (metallopeptidase M20 family)	17
TL07634	NM_006701	10907	TXNL4A	thioredoxin-like 4A	17
TL07647	NM_001728|NM_198589|NM_198590|NM_198591	682	BSG	basigin (Ok blood group)	17
TL07656	NM_002819|NM_031990|NM_031991|NM_175847	5725	PTBP1	polypyrimidine tract binding protein 1	18
TL07663	NM_138774	91300	C19orf22	chromosome 19 open reading frame 22	18
TL07669	NM_004368|NM_201277	1265	CNN2	calponin 2	18
TL07672	NM_002695	5434	POLR2E	polymerase (RNA) II (DNA directed) polypeptide E, 25kDa	17
TL07673	NM_001039847|NM_001039848|NM_002085	2879	GPX4	glutathione peroxidase 4 (phospholipid hydroperoxidase)	18
TL07677	NM_001001975|NM_001687	513	ATP5D	ATP synthase, H+ transporting, mitochondrial F1 complex, delta subunit	17
TL07680	NM_001280	1153	CIRBP	cold inducible RNA binding protein	18
TL07684	NM_024407	374291	NDUFS7	NADH dehydrogenase (ubiquinone) Fe-S protein 7, 20kDa (NADH-coenzyme Q reductase)	16
TL07687	NM_001018	6209	RPS15	ribosomal protein S15	18
TL07695	NM_006830	10975	UQCR	ubiquinol-cytochrome c reductase, 6.4kDa subunit	18
TL07701	NM_031213	81926	FAM108A1	family with sequence similarity 108, member A1	18
TL07704	NM_001319	1455	CSNK1G2	casein kinase 1, gamma 2	16
TL07706	NM_017572|NM_199054	2872	MKNK2	MAP kinase interacting serine/threonine kinase 2	17
TL07711	NM_018049	55111	PLEKHJ1	pleckstrin homology domain containing, family J member 1	18
TL07715	NM_004152	4946	OAZ1	ornithine decarboxylase antizyme 1	18
TL07734	NM_003260	7089	TLE2	transducin-like enhancer of split 2 (E(sp1) homolog, Drosophila)	16
TL07746	NM_001060|NM_201636	6915	TBXA2R	thromboxane A2 receptor	17
TL07758	NM_001961	1938	EEF2	eukaryotic translation elongation factor 2	18
TL07763	NM_016539	51548	SIRT6	sirtuin (silent mating type information regulation 2 homolog) 6 (S. cerevisiae)	17
TL07775	NM_001001520|NM_032631	84717	HDGF2	hepatoma-derived growth factor-related protein 2	18
TL07781	NM_019107	56005	C19orf10	chromosome 19 open reading frame 10	18
TL07784	NM_005817	10226	M6PRBP1	mannose-6-phosphate receptor binding protein 1	18
TL07793	NM_015414|NM_033643	25873	RPL36	ribosomal protein L36	18
TL07798	NM_000150|NM_001040701	2528	FUT6	fucosyltransferase 6 (alpha (1,3) fucosyltransferase)	17
TL07801	NM_175614	126328	NDUFA11	NADH dehydrogenase (ubiquinone) 1 alpha subcomplex, 11, 14.7kDa	18
TL07810	NM_032306	84266	ALKBH7	alkB, alkylation repair homolog 7 (E. coli)	17
TL07823	NM_001080452|NM_020171	56927	GPR108	G protein-coupled receptor 108	17
TL07824	NM_004240	9322	TRIP10	thyroid hormone receptor interactor 10	16
TL07855	NM_001419	1994	ELAVL1	ELAV (embryonic lethal, abnormal vision, Drosophila)-like 1 (Hu antigen R)	17
TL07861	NM_001031	6234	RPS28	ribosomal protein S28	18
TL07866	NM_005968|NM_031203	4670	HNRPM	heterogeneous nuclear ribonucleoprotein M	18
TL07868	NM_032370	84330	ZNF414	zinc finger protein 414	17
TL07878	NM_006631|NM_198058	10781	ZNF266	zinc finger protein 266	17
TL07885	NM_017703	54850	FBXL12	F-box and leucine-rich repeat protein 12	18
TL07886	NM_001048241|NM_024292	59286	UBL5	ubiquitin-like 5	16
TL07892	NM_018381	55337	FLJ11286	hypothetical protein FLJ11286	18
TL07895	NM_003755	8666	EIF3S4	eukaryotic translation initiation factor 3, subunit 4 delta, 44kDa	18
TL07899	NM_000201	3383	ICAM1	intercellular adhesion molecule 1 (CD54), human rhinovirus receptor	16
TL07914	NM_020428	57153	SLC44A2	solute carrier family 44, member 2	17
TL07915	NM_004516|NM_012218|NM_153464	3609	ILF3	interleukin enhancer binding factor 3, 90kDa	17
TL07921	NM_138358	90580	C19orf52	chromosome 19 open reading frame 52	16
TL07930	NM_198536	374882	UNQ501	MBC3205	17
TL07934	NM_000121	2057	EPOR	erythropoietin receptor	17
TL07937	NM_001001329|NM_002743	5589	PRKCSH	protein kinase C substrate 80K-H	16
TL07942	NM_032377	84337	ELOF1	elongation factor 1 homolog (S. cerevisiae)	18
TL07967	NM_016145	51398	C19orf56	chromosome 19 open reading frame 56	18
TL07971	NM_013433	30000	TNPO2	transportin 2 (importin 3, karyopherin beta 2b)	16
TL07972	NM_024038	79002	C19orf43	chromosome 19 open reading frame 43	18
TL07973	NM_004317	439	ASNA1	arsA arsenite transporter, ATP-binding, homolog 1 (bacterial)	16
TL07977	NM_006397	10535	RNASEH2A	ribonuclease H2, subunit A	16
TL07980	NM_001375	1777	DNASE2	deoxyribonuclease II, lysosomal	17
TL07984	NM_004343	811	CALR	calreticulin	18
TL07985	NM_005053	5886	RAD23A	RAD23 homolog A (S. cerevisiae)	18
TL07992	NM_003765	8677	STX10	syntaxin 10	17
TL07993	NM_004907	9592	IER2	immediate early response 2	18
TL07997	NM_014047	28974	C19orf53	chromosome 19 open reading frame 53	17
TL08010	NM_005804	10212	DDX39	DEAD (Asp-Glu-Ala-Asp) box polypeptide 39	17
TL08014	NM_006145	3337	DNAJB1	DnaJ (Hsp40) homolog, subfamily B, member 1	17
TL08031	NM_022904	64926	FLJ21438	hypothetical protein FLJ21438	17
TL08040	NM_005370	4218	RAB8A	RAB8A, member RAS oncogene family	18
TL08043	NM_014077	26017	FAM32A	family with sequence similarity 32, member A	18
TL08045	NM_016270	10365	KLF2	Kruppel-like factor 2 (lung)	18
TL08050	NM_024881	79939	SLC35E1	solute carrier family 35, member E1	18
TL08052	NM_024104	79086	C19orf42	chromosome 19 open reading frame 42	18
TL08067	NM_023937	64981	MRPL34	mitochondrial ribosomal protein L34	16
TL08070	NM_032620|NM_133644	84705	GTPBP3	GTP binding protein 3 (mitochondrial)	16
TL08076	NM_012088	25796	PGLS	6-phosphogluconolactonase	16
TL08078	NM_024656	79709	GLT25D1	glycosyltransferase 25 domain containing 1	18
TL08085	NM_000980	6142	RPL18A	ribosomal protein L18a	18
TL08092	NM_006332	10437	IFI30	interferon, gamma-inducible protein 30	17
TL08095	NM_000923	5143	PDE4C	phosphodiesterase 4C, cAMP-specific (phosphodiesterase E1 dunce homolog, Drosophila)	18
TL08097	NM_012321	25804	LSM4	LSM4 homolog, U6 small nuclear RNA associated (S. cerevisiae)	16
TL08105	NM_024069	79036	C19orf50	chromosome 19 open reading frame 50	18
TL08106	NM_001033930|NM_003333	7311	UBA52	ubiquitin A-52 residue ribosomal protein fusion product 1	18
TL08121	NM_017814	54929	TMEM161A	transmembrane protein 161A	17
TL08131	NM_015965	51079	NDUFA13	NADH dehydrogenase (ubiquinone) 1 alpha subcomplex, 13	18
TL08137	NM_020410	57130	ATP13A1	ATPase type 13A1	16
TL08165	NM_006003	7386	UQCRFS1	ubiquinol-cytochrome c reductase, Rieske iron-sulfur polypeptide 1	18
TL08166	NM_006627	10775	POP4	processing of precursor 4, ribonuclease P/MRP subunit (S. cerevisiae)	16
TL08187	NM_000285	5184	PEPD	peptidase D	16
TL08190	NM_015578	26065	LSM14A	LSM14A, SCD6 homolog A (S. cerevisiae)	18
TL08192	NM_000175	2821	GPI	glucose phosphate isomerase	18
TL08205	NM_005971|NM_021910	5349	FXYD3	FXYD domain containing ion transport regulator 3	17
TL08209	NM_014164|NM_144779	53827	FXYD5	FXYD domain containing ion transport regulator 5	18
TL08221	NM_032635	10430	TMEM147	transmembrane protein 147	18
TL08225	NM_001863	1340	COX6B1	cytochrome c oxidase subunit Vib polypeptide 1 (ubiquitous)	18
TL08233	NM_144617	126393	HSPB6	heat shock protein, alpha-crystallin-related, B6	17
TL08249	NM_006233	5438	POLR2I	polymerase (RNA) II (DNA directed) polypeptide I, 14.5kDa	17
TL08250	NM_001281	1155	TBCB	tubulin folding cofactor B	16
TL08251	NM_001003962|NM_001749	826	CAPNS1	calpain, small subunit 1	18
TL08289	NM_002812	5714	PSMD8	proteasome (prosome, macropain) 26S subunit, non-ATPase, 8	16
TL08293	NM_170604	115727	RASGRP4	RAS guanyl releasing protein 4	18
TL08296	NM_013234	27335	EIF3S12	eukaryotic translation initiation factor 3, subunit 12	18
TL08297	NM_004924	81	ACTN4	actinin, alpha 4	18
TL08301	NM_001398	1891	ECH1	enoyl Coenzyme A hydratase 1, peroxisomal	18
TL08304	NM_012237|NM_030593	22933	SIRT2	sirtuin (silent mating type information regulation 2 homolog) 2 (S. cerevisiae)	18
TL08321	NM_003407	7538	ZFP36	zinc finger protein 36, C3H type, homolog (mouse)	17
TL08323	NM_001020	6217	RPS16	ribosomal protein S16	18
TL08324	NM_003169	6829	SUPT5H	suppressor of Ty 5 homolog (S. cerevisiae)	18
TL08340	NM_024877	79935	CNTD2	cyclin N-terminal domain containing 2	17
TL08346	NM_013376	29950	SERTAD1	SERTA domain containing 1	16
TL08354	NM_025194	80271	ITPKC	inositol 1,4,5-trisphosphate 3-kinase C	17
TL08355	NM_198476	284325	C19orf54	chromosome 19 open reading frame 54	16
TL08356	NM_004596	6626	SNRPA	small nuclear ribonucleoprotein polypeptide A	18
TL08359	NM_053046|NM_080732	112398	EGLN2	egl nine homolog 2 (C. elegans)	16
TL08367	NM_007040|NM_144732	11100	HNRPUL1	heterogeneous nuclear ribonucleoprotein U-like 1	18
TL08379	NM_004363	1048	CEACAM5	carcinoembryonic antigen-related cell adhesion molecule 5	17
TL08381	NM_001815	1084	CEACAM3	carcinoembryonic antigen-related cell adhesion molecule 3	16
TL08384	NM_001022	6223	RPS19	ribosomal protein S19	18
TL08386	NM_004706|NM_198977|NM_199002	9138	ARHGEF1	Rho guanine nucleotide exchange factor (GEF) 1	18
TL08387	NM_006423	10567	RABAC1	Rab acceptor 1 (prenylated)	18
TL08394	NM_019884	2931	GSK3A	glycogen synthase kinase 3 alpha	17
TL08396	NM_015125	23152	CIC	capicua homolog (Drosophila)	17
TL08414	NM_002780|NM_213633	5672	PSG4	pregnancy specific beta-1-glycoprotein 4	17
TL08420	NM_014297	23474	ETHE1	ethylmalonic encephalopathy 1	18
TL08456	NM_001042724|NM_002856	5819	PVRL2	poliovirus receptor-related 2 (herpesvirus entry mediator B)	17
TL08457	NM_006114	10452	TOMM40	translocase of outer mitochondrial membrane 40 homolog (yeast)	18
TL08464	NM_007056	11129	SFRS16	splicing factor, arginine/serine-rich 16	18
TL08474	NM_006663	10848	PPP1R13L	protein phosphatase 1, regulatory (inhibitor) subunit 13 like	16
TL08480	NM_003370	7408	VASP	vasodilator-stimulated phosphoprotein	16
TL08484	NM_004597|NM_177542	6633	SNRPD2	small nuclear ribonucleoprotein D2 polypeptide 16.5kDa	18
TL08504	NM_005184	808	CALM3	calmodulin 3 (phosphorylase kinase, delta)	17
TL08512	NM_004069|NM_021575	1175	AP2S1	adaptor-related protein complex 2, sigma 1 subunit	17
TL08517	NM_005500	10055	SAE1	SUMO1 activating enzyme subunit 1	18
TL08519	NM_015603	26093	CCDC9	coiled-coil domain containing 9	17
TL08528	NM_015710	29997	GLTSCR2	glioma tumor suppressor candidate region gene 2	18
TL08529	NM_003009	6415	SEPW1	selenoprotein W, 1	18
TL08541	NM_001425	2014	EMP3	epithelial membrane protein 3	16
TL08552	NM_000979	6141	RPL18	ribosomal protein L18	18
TL08568	NM_006184	4924	NUCB1	nucleobindin 1	18
TL08571	NM_000146	2512	FTL	ferritin, light polypeptide	18
TL08583	NM_003089	6625	SNRP70	small nuclear ribonucleoprotein 70kDa polypeptide (RNP antigen)	18
TL08595	NM_017916	55011	PIH1D1	PIH1 domain containing 1	18
TL08598	NM_012423	23521	RPL13A	ribosomal protein L13a	18
TL08599	NM_001015	6205	RPS11	ribosomal protein S11	18
TL08602	NM_015953	51070	NOSIP	nitric oxide synthase interacting protein	18
TL08606	NM_001571	3661	IRF3	interferon regulatory factor 3	17
TL08608	NM_001536|NM_198318|NM_198319	3276	PRMT1	protein arginine methyltransferase 1	18
TL08685	NM_014225	5518	PPP2R1A	protein phosphatase 2 (formerly 2A), regulatory subunit A , alpha isoform	18
TL08692	NM_030972	81856	ZNF611	zinc finger protein 611	16
TL08700	NM_033288|NM_198893	90338	ZNF160	zinc finger protein 160	18
TL08708	NM_001079906|NM_001079907|NM_018555	55422	ZNF331	zinc finger protein 331	17
TL08718	NM_004542	4696	NDUFA3	NADH dehydrogenase (ubiquinone) 1 alpha subcomplex, 3, 9kDa	18
TL08725	NM_001077446|NM_024075	79042	TSEN34	tRNA splicing endonuclease 34 homolog (S. cerevisiae)	17
TL08726	NM_001013	6203	RPS9	ribosomal protein S9	18
TL08762	NM_014931	22870	SAPS1	SAPS domain family, member 1	17
TL08770	NM_000991	6158	RPL28	ribosomal protein L28	18
TL08816	NM_001098491|NM_001098492|NM_001098493|NM_001098494|NM_001098495|NM_001098496|NM_024691	79744	ZNF419	zinc finger protein 419	17
TL08840	NM_023926	65982	ZSCAN18	zinc finger and SCAN domain containing 18	16
TL08848	NM_001009	6193	RPS5	ribosomal protein S5	18
TL08856	NM_005762	10155	TRIM28	tripartite motif-containing 28	18
TL08857	NM_014453|NM_198426	27243	CHMP2A	chromatin modifying protein 2A	16
TL08865	NM_001040649|NM_004300|NM_007099	52	ACP1	acid phosphatase 1, soluble	16
TL08874	NM_018269	55256	ADI1	acireductone dioxygenase 1	18
TL08876	NM_001011	6201	RPS7	ribosomal protein S7	18
TL08883	NM_002166	3398	ID2	inhibitor of DNA binding 2, dominant negative helix-loop-helix protein	18
TL08891	NM_006826	10971	YWHAQ	tyrosine 3-monooxygenase/tryptophan 5-monooxygenase activation protein, theta polypeptide	18
TL08898	NM_002149|NM_134421	3241	HPCAL1	hippocalcin-like 1	17
TL08899	NM_002539	4953	ODC1	ornithine decarboxylase 1	18
TL08902	NM_005742	10130	PDIA6	protein disulfide isomerase family A, member 6	18
TL08913	NM_004939	1653	DDX1	DEAD (Asp-Glu-Ala-Asp) box polypeptide 1	17
TL08926	NM_014713	9741	LAPTM4A	lysosomal-associated protein transmembrane 4 alpha	18
TL08928	NM_015317	23369	PUM2	pumilio homolog 2 (Drosophila)	18
TL08929	NM_022460	64342	HS1BP3	HCLS1 binding protein 3	16
TL08937	NM_016047	51639	SF3B14	splicing factor 3B, 14 kDa subunit	17
TL08942	NM_003743|NM_147223|NM_147233	8648	NCOA1	nuclear receptor coactivator 1	17
TL08950	NM_018263	55252	ASXL2	additional sex combs like 2 (Drosophila)	18
TL08952	NM_016131	10890	RAB10	RAB10, member RAS oncogene family	18
TL08953	NM_000182	3030	HADHA	hydroxyacyl-Coenzyme A dehydrogenase/3-ketoacyl-Coenzyme A thiolase/enoyl-Coenzyme A hydratase (trifunctional protein), alpha subunit	18
TL08954	NM_000183	3032	HADHB	hydroxyacyl-Coenzyme A dehydrogenase/3-ketoacyl-Coenzyme A thiolase/enoyl-Coenzyme A hydratase (trifunctional protein), beta subunit	18
TL08959	NM_001029881	130106	CIB4	calcium and integrin binding family member 4	17
TL08965	NM_001083590|NM_017727	54867	FLJ20254	hypothetical protein FLJ20254	18
TL08971	NM_013388	10113	PREB	prolactin regulatory element binding	18
TL08975	NM_016085|NM_080592	51374	C2orf28	chromosome 2 open reading frame 28	18
TL08982	NM_001035521|NM_001521	2976	GTF3C2	general transcription factor IIIC, polypeptide 2, beta 110kDa	18
TL08983	NM_001034116|NM_015636|NM_172195	8890	EIF2B4	eukaryotic translation initiation factor 2B, subunit 4 delta, 67kDa	16
TL08997	NM_004891|NM_145330	9553	MRPL33	mitochondrial ribosomal protein L33	18
TL09009	NM_016061	51646	YPEL5	yippee-like 5 (Drosophila)	18
TL09010	NM_030915	81606	LBH	limb bud and heart development homolog (mouse)	17
TL09015	NM_000379	7498	XDH	xanthine dehydrogenase	17
TL09018	NM_032574	84661	HDPY-30	dpy-30-like protein	18
TL09029	NM_001042548|NM_005102	9637	FEZ2	fasciculation and elongation protein zeta 2 (zygin II)	16
TL09044	NM_022374	64225	ARL6IP2	ADP-ribosylation factor-like 6 interacting protein 2	16
TL09047	NM_001031684	6432	SFRS7	splicing factor, arginine/serine-rich 7, 35kDa	18
TL09058	NM_004718	9167	COX7A2L	cytochrome c oxidase subunit VIIa polypeptide 2 like	18
TL09062	NM_006887	678	ZFP36L2	zinc finger protein 36, C3H type-like 2	17
TL09068	NM_133259	10128	LRPPRC	leucine-rich PPR-motif containing	17
TL09077	NM_001430	2034	EPAS1	endothelial PAS domain protein 1	17
TL09079	NM_012249	23433	RHOQ	ras homolog gene family, member Q	16
TL09086	NM_001743	805	CALM2	calmodulin 2 (phosphorylase kinase, delta)	18
TL09101	NM_015701	27248	C2orf30	chromosome 2 open reading frame 30	18
TL09106	NM_003128|NM_178313	6711	SPTBN1	spectrin, beta, non-erythrocytic 1	18
TL09107	NM_007008|NM_020532|NM_153828|NM_207520|NM_207521	57142	RTN4	reticulon 4	18
TL09109	NM_002954	6233	RPS27A	ribosomal protein S27a	18
TL09128	NM_003400	7514	XPO1	exportin 1 (CRM1 homolog, yeast)	18
TL09130	NM_006430	10575	CCT4	chaperonin containing TCP1, subunit 4 (delta)	18
TL09137	NM_005917	4190	MDH1	malate dehydrogenase 1, NAD (soluble)	18
TL09138	NM_001001521|NM_006759	7360	UGP2	UDP-glucose pyrophosphorylase 2	18
TL09142	NM_001002243|NM_017657|NM_203437	54812	AFTPH	aftiphilin	18
TL09146	NM_004161	5861	RAB1A	RAB1A, member RAS oncogene family	17
TL09147	NM_001005386|NM_005722	10097	ACTR2	ARP2 actin-related protein 2 homolog (yeast)	17
TL09153	NM_020143	56902	PNO1	partner of NOB1 homolog (S. cerevisiae)	16
TL09175	NM_003096	6637	SNRPG	small nuclear ribonucleoprotein polypeptide G	18
TL09185	NM_144582	113419	TEX261	testis expressed 261	17
TL09186	NM_017567	55577	NAGK	N-acetylglucosamine kinase	17
TL09190	NM_001014972|NM_014497	27332	ZNF638	zinc finger protein 638	16
TL09196	NM_015470	26056	RAB11FIP5	RAB11 family interacting protein 5 (class I)	16
TL09199	NM_001009570|NM_006429	10574	CCT7	chaperonin containing TCP1, subunit 7 (eta)	17
TL09202	NM_015120	7840	ALMS1	Alstrom syndrome 1	17
TL09206	NM_003584	8446	DUSP11	dual specificity phosphatase 11 (RNA/RNP complex 1-interacting)	18
TL09216	NM_032118	84058	WDR54	WD repeat domain 54	18
TL09221	NM_053050	116540	MRPL53	mitochondrial ribosomal protein L53	18
TL09247	NM_003849	8802	SUCLG1	succinate-CoA ligase, GDP-forming, alpha subunit	18
TL09249	NM_021103	9168	TMSB10	thymosin, beta 10	18
TL09250	NM_020122	56888	KCMF1	potassium channel modulatory factor 1	18
TL09251	NM_031283	83439	TCF7L1	transcription factor 7-like 1 (T-cell specific, HMG-box)	17
TL09252	NM_006464	10618	TGOLN2	trans-golgi network protein 2	17
TL09254	NM_032213	84173	RBED1	RNA binding motif and ELMO/CED-12 domain 1	17
TL09255	NM_001747	822	CAPG	capping protein (actin filament), gelsolin-like	16
TL09257	NM_005911	4144	MAT2A	methionine adenosyltransferase II, alpha	18
TL09268	NM_001042437|NM_003896	8869	ST3GAL5	ST3 beta-galactoside alpha-2,3-sialyltransferase 5	17
TL09271	NM_006839	10989	IMMT	inner membrane protein, mitochondrial (mitofilin)	18
TL09275	NM_001005753|NM_016079	51652	VPS24	vacuolar protein sorting 24 homolog (S. cerevisiae)	16
TL09278	NM_001768|NM_171827	925	CD8A	CD8a molecule	16
TL09293	NM_002371|NM_022438|NM_022439|NM_022440	4118	MAL	mal, T-cell differentiation protein	16
TL09294	NM_031902	64969	MRPS5	mitochondrial ribosomal protein S5	18
TL09304	NM_020151|NM_139267	56910	STARD7	START domain containing 7	17
TL09317	NM_017623|NM_199078	26505	CNNM3	cyclin M3	16
TL09325	NM_001862	1329	COX5B	cytochrome c oxidase subunit Vb	18
TL09326	NM_005735	10120	ACTR1B	ARP1 actin-related protein 1 homolog B, centractin beta (yeast)	18
TL09347	NM_004854	9486	CHST10	carbohydrate sulfotransferase 10	17
TL09351	NM_000993|NM_001098577|NM_001098578	6160	RPL31	ribosomal protein L31	18
TL09352	NM_007063	11138	TBC1D8	TBC1 domain family, member 8 (with GRAM domain)	16
TL09371	NM_001004720|NM_001004722|NM_003581	8440	NCK2	NCK adaptor protein 2	16
TL09378	NM_006588	27233	SULT1C4	sulfotransferase family, cytosolic, 1C, member 4	18
TL09383	NM_022336	10913	EDAR	ectodysplasin A receptor	17
TL09401	NM_019014	84172	POLR1B	polymerase (RNA) I polypeptide B, 128kDa	17
TL09419	NM_005721	10096	ACTR3	ARP3 actin-related protein 3 homolog (yeast)	18
TL09429	NM_001079862|NM_001079863|NM_020548	1622	DBI	diazepam binding inhibitor (GABA receptor modulator, acyl-Coenzyme A binding protein)	17
TL09436	NM_002881	5899	RALB	v-ral simian leukemia viral oncogene homolog B (ras related; GTP binding protein)	16
TL09444	NM_002101|NM_016815	2995	GYPC	glycophorin C (Gerbich blood group)	17
TL09457	NM_024545	79595	SAP130	Sin3A-associated protein, 130kDa	16
TL09461	NM_017751|NM_017951	55627	SMPD4	sphingomyelin phosphodiesterase 4, neutral membrane (neutral sphingomyelinase-3)	16
TL09462	NM_025029	80097	FAM128B	family with sequence similarity 128, member B	18
TL09464	NM_032357	84317	CCDC115	coiled-coil domain containing 115	18
TL09465	NM_033416	92856	IMP4	IMP4, U3 small nucleolar ribonucleoprotein, homolog (yeast)	17
TL09466	NM_014369	26469	PTPN18	protein tyrosine phosphatase, non-receptor type 18 (brain-derived)	16
TL09471	NM_001009993	130074	LOC130074	p20	18
TL09475	NM_001085365	653784	FAM128A	family with sequence similarity 128, member A	18
TL09493	NM_001349	1615	DARS	aspartyl-tRNA synthetase	18
TL09494	NM_003467	7852	CXCR4	chemokine (C-X-C motif) receptor 4	17
TL09511	NM_015702	27249	C2orf25	chromosome 2 open reading frame 25	18
TL09518	NM_001037174|NM_012097|NM_177985	26225	ARL5A	ADP-ribosylation factor-like 5A	17
TL09546	NM_005805	10213	PSMD14	proteasome (prosome, macropain) 26S subunit, non-ATPase, 14	16
TL09589	NM_015530	26003	GORASP2	golgi reassembly stacking protein 2, 55kDa	17
TL09594	NM_001378	1781	DYNC1I2	dynein, cytoplasmic 1, intermediate chain 2	18
TL09606	NM_001011708|NM_013341	29789	GTPBP9	GTP-binding protein 9 (putative)	18
TL09614	NM_001002258|NM_001689	518	ATP5G3	ATP synthase, H+ transporting, mitochondrial F0 complex, subunit C3 (subunit 9)	18
TL09627	NM_006164	4780	NFE2L2	nuclear factor (erythroid-derived 2)-like 2	17
TL09650	NM_013436|NM_205842	10787	NCKAP1	NCK-associated protein 1	16
TL09663	NM_000090	1281	COL3A1	collagen, type III, alpha 1 (Ehlers-Danlos syndrome type IV, autosomal dominant)	16
TL09666	NM_014585	30061	SLC40A1	solute carrier family 40 (iron-regulated transporter), member 1	17
TL09675	NM_002194	3628	INPP1	inositol polyphosphate-1-phosphatase	17
TL09679	NM_007315|NM_139266	6772	STAT1	signal transducer and activator of transcription 1, 91kDa	17
TL09680	NM_003151	6775	STAT4	signal transducer and activator of transcription 4	17
TL09694	NM_001005526|NM_012433	23451	SF3B1	splicing factor 3b, subunit 1, 155kDa	18
TL09695	NM_025147	80219	COQ10B	coenzyme Q10 homolog B (S. cerevisiae)	18
TL09696	NM_002156|NM_199440	3329	HSPD1	heat shock 60kDa protein 1 (chaperonin)	18
TL09697	NM_002157	3336	HSPE1	heat shock 10kDa protein 1 (chaperonin 10)	17
TL09706	NM_015535	26010	LOC26010	viral DNA polymerase-transactivated protein 6	17
TL09710	NM_014670	9689	BZW1	basic leucine zipper and W2 domains 1	18
TL09716	NM_002491	4709	NDUFB3	NADH dehydrogenase (ubiquinone) 1 beta subcomplex, 3, 12kDa	16
TL09717	NM_003879	8837	CFLAR	CASP8 and FADD-like apoptosis regulator	17
TL09722	NM_018571	55437	ALS2CR2	amyotrophic lateral sclerosis 2 (juvenile) chromosome region, candidate 2	17
TL09733	NM_018256	55759	WDR12	WD repeat domain 12	16
TL09736	NM_005759	10152	ABI2	abl interactor 2	16
TL09743	NM_017759	54891	FLJ20309	hypothetical protein FLJ20309	16
TL09745	NM_001037663|NM_001089876|NM_001959|NM_021121	1933|644820	EEF1B2|hCG_1983058	eukaryotic translation elongation factor 1 beta 2|hCG1983058	18
TL09751	NM_003709	8609	KLF7	Kruppel-like factor 7 (ubiquitous)	17
TL09761	NM_005896	3417	IDH1	isocitrate dehydrogenase 1 (NADP+), soluble	16
TL09770	NM_006055	10314	LANCL1	LanC lantibiotic synthetase component C-like 1 (bacterial)	16
TL09778	NM_004044	471	ATIC	5-aminoimidazole-4-carboxamide ribonucleotide formyltransferase/IMP cyclohydrolase	18
TL09779	NM_002026|NM_054034|NM_212474|NM_212475|NM_212476|NM_212478|NM_212482	2335	FN1	fibronectin 1	17
TL09783	NM_021141	7520	XRCC5	X-ray repair complementing defective repair in Chinese hamster cells 5 (double-strand-break rejoining; Ku autoantigen, 80kDa)	18
TL09786	NM_000998	6168	RPL37A	ribosomal protein L37a	18
TL09794	NM_005731|NM_152862	10109	ARPC2	actin related protein 2/3 complex, subunit 2, 34kDa	18
TL09797	NM_001077399|NM_015488|NM_022572	25953	PNKD	paroxysmal nonkinesigenic dyskinesia	17
TL09798	NM_022152	64114	TMBIM1	transmembrane BAX inhibitor motif containing 1	16
TL09800	NM_000578	6556	SLC11A1	solute carrier family 11 (proton-coupled divalent metal ion transporters), member 1	16
TL09801	NM_021198|NM_182642	58190	CTDSP1	CTD (carboxy-terminal domain, RNA polymerase II, polypeptide A) small phosphatase 1	18
TL09805	NM_032726	84812	PLCD4	phospholipase C, delta 4	17
TL09807	NM_001079866|NM_004328	617	BCS1L	BCS1-like (yeast)	18
TL09822	NM_024293	79137	FAM134A	family with sequence similarity 134, member A	17
TL09829	NM_006000	7277	TUBA4A	tubulin, alpha 4a	17
TL09832	NM_012100	23549	DNPEP	aspartyl aminopeptidase	16
TL09852	NM_020830	57590	WDFY1	WD repeat and FYVE domain containing 1	17
TL09854	NM_006216	5270	SERPINE2	serpin peptidase inhibitor, clade E (nexin, plasminogen activator inhibitor type 1), member 2	17
TL09879	NM_016289	51719	CAB39	calcium binding protein 39	16
TL09882	NM_002807	5707	PSMD1	proteasome (prosome, macropain) 26S subunit, non-ATPase, 1	18
TL09884	NM_025139	80210	ARMC9	armadillo repeat containing 9	18
TL09886	NM_005381	4691	NCL	nucleolin	18
TL09889	NM_002823	5757	PTMA	prothymosin, alpha (gene sequence 28)	18
TL09920	NM_006710|NM_198189	10920	COPS8	COP9 constitutive photomorphogenic homolog subunit 8 (Arabidopsis)	18
TL09922	NM_001042467|NM_024101	79083	MLPH	melanophilin	17
TL09925	NM_004735	9208	LRRFIP1	leucine rich repeat (in FLII) interacting protein 1	18
TL09938	NM_004544	4705	NDUFA10	NADH dehydrogenase (ubiquinone) 1 alpha subcomplex, 10, 42kDa	18
TL09956	NM_001008491|NM_001008492|NM_004404|NM_006155	4735	SEPT2	septin 2	18
TL09960	NM_015963	51078	THAP4	THAP domain containing 4	16
TL09978	NM_006462|NM_031229	10616	RBCK1	RanBP-type and C3HC4-type zinc finger containing 1	16
TL09979	NM_144628	128637	TBC1D20	TBC1 domain family, member 20	17
TL09992	NM_000801|NM_054014	2280	FKBP1A	FK506 binding protein 1A, 12kDa	18
TL10002	NM_003091|NM_198216	6628	SNRPB	small nuclear ribonucleoprotein polypeptides B and B1	18
TL10005	NM_006392	10528	NOL5A	nucleolar protein 5A (56kDa with KKE/D repeat)	18
TL10006	NM_006899|NM_174855|NM_174856	3420	IDH3B	isocitrate dehydrogenase 3 (NAD+) beta	18
TL10009	NM_022760	64773	FAM113A	family with sequence similarity 113, member A	16
TL10017	NM_023935	65992	C20orf116	chromosome 20 open reading frame 116	18
TL10027	NM_004358|NM_021872|NM_021873	994	CDC25B	cell division cycle 25 homolog B (S. pombe)	18
TL10034	NM_000311|NM_001080121|NM_001080122|NM_001080123|NM_183079	5621	PRNP	prion protein (p27-30) (Creutzfeldt-Jakob disease, Gerstmann-Strausler-Scheinker syndrome, fatal familial insomnia)	18
TL10039	NM_001009923|NM_001009924|NM_001009925|NM_014145	29058	C20orf30	chromosome 20 open reading frame 30	18
TL10042	NM_144773	128674	PROKR2	prokineticin receptor 2	16
TL10071	NM_003092|NM_198220	6629	SNRPB2	small nuclear ribonucleoprotein polypeptide B''	18
TL10075	NM_001011546|NM_006870	11034	DSTN	destrin (actin depolymerizing factor)	18
TL10090	NM_016100|NM_181527|NM_181528	51126	NAT5	N-acetyltransferase 5	16
TL10099	NM_012072	22918	CD93	CD93 molecule	17
TL10100	NM_013248	29107	NXT1	NTF2-like export factor 1	16
TL10108	NM_000099	1471	CST3	cystatin C (amyloid angiopathy and cerebral hemorrhage)	18
TL10113	NM_080920|NM_178311|NM_178312	92086	GGTLA4	gamma-glutamyltransferase-like activity 4	16
TL10125	NM_015655	26152	ZNF337	zinc finger protein 337	17
TL10135	NM_030789|NM_178580|NM_178581|NM_178582	81502	HM13	histocompatibility (minor) 13	17
TL10136	NM_002165	3397	ID1	inhibitor of DNA binding 1, dominant negative helix-loop-helix protein	16
TL10151	NM_015338	171023	ASXL1	additional sex combs like 1 (Drosophila)	17
TL10156	NM_012325	22919	MAPRE1	microtubule-associated protein, RP/EB family, member 1	18
TL10164	NM_016583|NM_130852	51297	PLUNC	palate, lung and nasal epithelium carcinoma associated	16
TL10167	NM_003098	6640	SNTA1	syntrophin, alpha 1 (dystrophin-associated protein A1, 59kDa, acidic component)	17
TL10172	NM_007238|NM_183397	11264	PXMP4	peroxisomal membrane protein 4, 24kDa	17
TL10173	NM_032819	84905	ZNF341	zinc finger protein 341	17
TL10176	NM_003908	8894	EIF2S2	eukaryotic translation initiation factor 2, subunit 2 beta, 38kDa	17
TL10178	NM_000687	191	AHCY	S-adenosylhomocysteine hydrolase	18
TL10180	NM_014183	83658	DYNLRB1	dynein, light chain, roadblock-type 1	18
TL10184	NM_014071	23054	NCOA6	nuclear receptor coactivator 6	17
TL10193	NM_002212|NM_181466|NM_181467|NM_181468|NM_181469	3692	ITGB4BP	integrin beta 4 binding protein	18
TL10198	NM_015966|NM_198398	51614	ERGIC3	ERGIC and golgi 3	18
TL10203	NM_004902|NM_184234	9584	RBM39	RNA binding motif protein 39	18
TL10208	NM_015511	25980	C20orf4	chromosome 20 open reading frame 4	17
TL10212	NM_018840|NM_199483	55969	C20orf24	chromosome 20 open reading frame 24	18
TL10213	NM_032214|NM_175077	84174	SLA2	Src-like-adaptor 2	18
TL10221	NM_002951	6185	RPN2	ribophorin II	18
TL10225	NM_006698	10904	BLCAP	bladder cancer associated protein	17
TL10249	NM_006275	6431	SFRS6	splicing factor, arginine/serine-rich 6	18
TL10252	NM_016004	51098	IFT52	intraflagellar transport 52 homolog (Chlamydomonas)	17
TL10257	NM_016470	51526	C20orf111	chromosome 20 open reading frame 111	18
TL10263	NM_006811|NM_198941	10955	SERINC3	serine incorporator 3	18
TL10264	NM_007066|NM_181804|NM_181805	11142	PKIG	protein kinase (cAMP-dependent, catalytic) inhibitor gamma	17
TL10268	NM_003404|NM_139323	7529	YWHAB	tyrosine 3-monooxygenase/tryptophan 5-monooxygenase activation protein, beta polypeptide	18
TL10269	NM_006809	10953	TOMM34	translocase of outer mitochondrial membrane 34	18
TL10271	NM_002251	3787	KCNS1	potassium voltage-gated channel, delayed-rectifier, subfamily S, member 1	16
TL10277	NM_003064	6590	SLPI	secretory leukocyte peptidase inhibitor	16
TL10280	NM_002999	6385	SDC4	syndecan 4	17
TL10283	NM_001048221|NM_001048222|NM_001048223|NM_001048224|NM_001048225|NM_001048226	55861	DBNDD2	dysbindin (dystrobrevin binding protein 1) domain containing 2	16
TL10284	NM_015937	51604	PIGT	phosphatidylinositol glycan anchor biosynthesis, class T	17
TL10286	NM_080827	140870	WFDC6	WAP four-disulfide core domain 6	17
TL10297	NM_007019|NM_181799|NM_181800|NM_181801|NM_181802|NM_181803	11065	UBE2C	ubiquitin-conjugating enzyme E2C	18
TL10304	NM_000308	5476	CTSA	cathepsin A	16
TL10308	NM_004994	4318	MMP9	matrix metallopeptidase 9 (gelatinase B, 92kDa gelatinase, 92kDa type IV collagenase)	18
TL10320	NM_012408|NM_183047|NM_183048	23613	ZMYND8	zinc finger, MYND-type containing 8	16
TL10326	NM_001037328|NM_004602|NM_017452|NM_017453|NM_017454	6780	STAU1	staufen, RNA binding protein, homolog 1 (Drosophila)	18
TL10327	NM_017895	55661	DDX27	DEAD (Asp-Glu-Ala-Asp) box polypeptide 27	18
TL10331	NM_004776	9334	B4GALT5	UDP-Gal:betaGlcNAc beta 1,4- galactosyltransferase, polypeptide 5	16
TL10334	NM_018683	55905	ZNF313	zinc finger protein 313	17
TL10336	NM_001032288|NM_003349|NM_021988|NM_022442|NM_199129|NM_199144|NM_199203	387521|387522|7335	Kua|Kua-UEV|UBE2V1	ubiquitin-conjugating enzyme E2 variant 1|ubiquitin-conjugating enzyme variant Kua	17
TL10337	NM_002827	5770	PTPN1	protein tyrosine phosphatase, non-receptor type 1	18
TL10341	NM_015339|NM_181442	23394	ADNP	activity-dependent neuroprotector	17
TL10342	NM_003859	8813	DPM1	dolichyl-phosphate mannosyltransferase polypeptide 1, catalytic subunit	17
TL10359	NM_016407	51507	C20orf43	chromosome 20 open reading frame 43	18
TL10367	NM_080618	140690	CTCFL	CCCTC-binding factor (zinc finger protein)-like	17
TL10375	NM_001001433|NM_003763	8675	STX16	syntaxin 16	17
TL10377	NM_000516|NM_001077488|NM_001077489|NM_001077490|NM_016592|NM_080425|NM_080426	2778	GNAS	GNAS complex locus	18
TL10378	NM_198976	51497	TH1L	TH1-like (Drosophila)	18
TL10381	NM_001001977|NM_006886	514	ATP5E	ATP synthase, H+ transporting, mitochondrial F1 complex, epsilon subunit	18
TL10393	NM_002792	5688	PSMA7	proteasome (prosome, macropain) subunit, alpha type, 7	18
TL10398	NM_007002|NM_175573	11047	ADRM1	adhesion regulating molecule 1	18
TL10400	NM_001024	6227	RPS21	ribosomal protein S21	18
TL10413	NM_017896	54994	C20orf11	chromosome 20 open reading frame 11	18
TL10415	NM_017798	54915	YTHDF1	YTH domain family, member 1	17
TL10418	NM_018209|NM_175609	55738	ARFGAP1	ADP-ribosylation factor GTPase activating protein 1	17
TL10423	NM_024299	79144	C20orf149	chromosome 20 open reading frame 149	18
TL10428	NM_012384	26205	GMEB2	glucocorticoid modulatory element binding protein 2	18
TL10445	NM_001039467|NM_005873	10287	RGS19	regulator of G-protein signalling 19	17
TL10457	NM_013396	29761	USP25	ubiquitin specific peptidase 25	17
TL10460	NM_006806	10950	BTG3	BTG family, member 3	16
TL10467	NM_001003696|NM_001003697|NM_001003701|NM_001003703|NM_001685	522	ATP5J	ATP synthase, H+ transporting, mitochondrial F0 complex, subunit F6	17
TL10477	NM_006585	10694	CCT8	chaperonin containing TCP1, subunit 8 (theta)	18
TL10482	NM_000454	6647	SOD1	superoxide dismutase 1, soluble (amyotrophic lateral sclerosis 1 (adult))	18
TL10497	NM_005534	3460	IFNGR2	interferon gamma receptor 2 (interferon gamma transducer 1)	18
TL10501	NM_032195|NM_138927	6651	SON	SON DNA binding protein	18
TL10505	NM_001697	539	ATP5O	ATP synthase, H+ transporting, mitochondrial F1 complex, O subunit (oligomycin sensitivity conferring protein)	18
TL10523	NM_153681|NM_153682	51227	PIGP	phosphatidylinositol glycan anchor biosynthesis, class P	18
TL10537	NM_004965	3150	HMGN1	high-mobility group nucleosome binding domain 1	18
TL10548	NM_002463	4600	MX2	myxovirus (influenza virus) resistance 2 (mouse)	18
TL10549	NM_002462	4599	MX1	myxovirus (influenza virus) resistance 1, interferon-inducible protein p78 (mouse)	17
TL10570	NM_001025203|NM_001025204|NM_006758	7307	U2AF1	U2 small nuclear RNA auxiliary factor 1	17
TL10576	NM_000100	1476	CSTB	cystatin B (stefin B)	18
TL10581	NM_004649|NM_198155	8209	C21orf33	chromosome 21 open reading frame 33	17
TL10585	NM_001002021|NM_002626	5211	PFKL	phosphofructokinase, liver	18
TL10591	NM_006936	6612	SUMO3	SMT3 suppressor of mif two 3 homolog 3 (S. cerevisiae)	18
TL10592	NM_004339	754	PTTG1IP	pituitary tumor-transforming 1 interacting protein	18
TL10593	NM_000211	3689	ITGB2	integrin, beta 2 (complement component 3 receptor 3 and 4 subunit)	16
TL10620	NM_014339	23765	IL17RA	interleukin 17 receptor A	17
TL10621	NM_017829|NM_033070	27440	CECR5	cat eye syndrome chromosome region, candidate 5	16
TL10631	NM_005675	8214	DGCR6	DiGeorge syndrome critical region gene 6	17
TL10641	NM_001035247|NM_005659	7353	UFD1L	ubiquitin fusion degradation 1 like (yeast)	17
TL10649	NM_000754|NM_007310	1312	COMT	catechol-O-methyltransferase	18
TL10667	NM_006767	8216	LZTR1	leucine-zipper-like transcription regulator 1	16
TL10678	NM_022044	23753	SDF2L1	stromal cell-derived factor 2-like 1	16
TL10705	NM_002415	4282	MIF	macrophage migration inhibitory factor (glycosylation-inhibiting factor)	18
TL10711	NM_012295	23523	CABIN1	calcineurin binding protein 1	16
TL10719	NM_001032364|NM_001032365|NM_005265|NM_013430	2678	GGT1	gamma-glutamyltransferase 1	16
TL10726	NM_001013618	91353	CTA-246H3.1	similar to omega protein	16
TL10739	NM_012399	23760	PITPNB	phosphatidylinositol transfer protein, beta	18
TL10743	NM_001079539|NM_005080	7494	XBP1	X-box binding protein 1	18
TL10748	NM_005243|NM_013986	2130	EWSR1	Ewing sarcoma breakpoint region 1	17
TL10755	NM_003634	8508	NIPSNAP1	nipsnap homolog 1 (C. elegans)	17
TL10759	NM_001003684|NM_013387	29796	UCRC	ubiquinol-cytochrome c reductase complex (7.2 kD)	18
TL10767	NM_001005409|NM_005877	10291	SF3A1	splicing factor 3a, subunit 1, 120kDa	18
TL10787	NM_052880	113791	PIK3IP1	phosphoinositide-3-kinase interacting protein 1	18
TL10789	NM_004147	4733	DRG1	developmentally regulated GTP binding protein 1	18
TL10795	NM_003405	7533	YWHAH	tyrosine 3-monooxygenase/tryptophan 5-monooxygenase activation protein, eta polypeptide	17
TL10801	NM_014306	51493	C22orf28	chromosome 22 open reading frame 28	18
TL10803	NM_001033024|NM_012179	25793	FBXO7	F-box protein 7	18
TL10805	NM_000362	7078	TIMP3	TIMP metallopeptidase inhibitor 3 (Sorsby fundus dystrophy, pseudoinflammatory)	16
TL10810	NM_002133	3162	HMOX1	heme oxygenase (decycling) 1	18
TL10822	NM_002473	4627	MYH9	myosin, heavy chain 9, non-muscle	18
TL10823	NM_012473	25828	TXN2	thioredoxin 2	17
TL10825	NM_003753	8664	EIF3S7	eukaryotic translation initiation factor 3, subunit 7 zeta, 66/67kDa	18
TL10833	NM_001013436|NM_001013440|NM_021126	4357	MPST	mercaptopyruvate sulfurtransferase	16
TL10836	NM_000878	3560	IL2RB	interleukin 2 receptor, beta	18
TL10846	NM_001001560|NM_001001561|NM_013365	26088	GGA1	golgi associated, gamma adaptin ear containing, ARF binding protein 1	17
TL10849	NM_002305	3956	LGALS1	lectin, galactoside-binding, soluble, 1 (galectin 1)	18
TL10851	NM_001039141|NM_007032|NM_138632	11078	TRIOBP	TRIO and F-actin binding protein	18
TL10855	NM_016091	51386	EIF3S6IP	eukaryotic translation initiation factor 3, subunit 6 interacting protein	18
TL10863	NM_001004426|NM_003560	8398	PLA2G6	phospholipase A2, group VI (cytosolic, calcium-independent)	17
TL10869	NM_001098504|NM_001098505|NM_006386|NM_030881	10521	DDX17	DEAD (Asp-Glu-Ala-Asp) box polypeptide 17	18
TL10875	NM_015374	25777	UNC84B	unc-84 homolog B (C. elegans)	18
TL10878	NM_014292	23466	CBX6	chromobox homolog 6	16
TL10888	NM_000967|NM_001033853	6122	RPL3	ribosomal protein L3	18
TL10893	NM_001675|NM_182810	468	ATF4	activating transcription factor 4 (tax-responsive enhancer element B67)	18
TL10900	NM_000026	158	ADSL	adenylosuccinate lyase	18
TL10905	NM_003932	6767	ST13	suppression of tumorigenicity 13 (colon carcinoma) (Hsp70 interacting protein)	18
TL10907	NM_014248	9978	RBX1	ring-box 1	17
TL10914	NM_032758	84844	PHF5A	PHD finger protein 5A	18
TL10915	NM_001098	50	ACO2	aconitase 2, mitochondrial	18
TL10916	NM_001018050|NM_001018052|NM_138338	171568	POLR3H	polymerase (RNA) III (DNA directed) polypeptide H (22.9kD)	16
TL10920	NM_001469	2547	XRCC6	X-ray repair complementing defective repair in Chinese hamster cells 6 (Ku autoantigen, 70kDa)	18
TL10921	NM_001003796|NM_005008	4809	NHP2L1	NHP2 non-histone chromosome protein 2-like 1 (S. cerevisiae)	18
TL10933	NM_002490	4700	NDUFA6	NADH dehydrogenase (ubiquinone) 1 alpha subcomplex, 6, 14kDa	17
TL10935	NM_005650|NM_181492	6942	TCF20	transcription factor 20 (AR1)	16
TL10940	NM_032311|NM_178136	84271	POLDIP3	polymerase (DNA-directed), delta interacting protein 3	17
TL10941	NM_000398|NM_007326	1727	CYB5R3	cytochrome b5 reductase 3	18
TL10944	NM_007229	11252	PACSIN2	protein kinase C and casein kinase substrate in neurons 2	18
TL10948	NM_000714|NM_007311	706	TSPO	translocator protein (18kDa)	18
TL10949	NM_015140	23170	TTLL12	tubulin tyrosine ligase-like family, member 12	17
TL10959	NM_032287	84247	LDOC1L	leucine zipper, down-regulated in cancer 1-like	18
TL10964	NM_001009880|NM_015264	23313	C22orf9	chromosome 22 open reading frame 9	16
TL10970	NM_013236	25814	ATXN10	ataxin 10	18
TL10980	NM_022766|NM_182661	64781	CERK	ceramide kinase	18
TL10981	NM_014346	25771	TBC1D22A	TBC1 domain family, member 22A	16
TL10986	NM_024324	79174	CRELD2	cysteine-rich with EGF-like domains 2	18
TL11026	NM_018184	55207	ARL8B	ADP-ribosylation factor-like 8B	18
TL11027	NM_014674	9695	EDEM1	ER degradation enhancer, mannosidase alpha-like 1	17
TL11029	NM_014583	29995	LMCD1	LIM and cysteine-rich domains 1	16
TL11036	NM_001080517	55209	SETD5	SET domain containing 5	17
TL11038	NM_001077525|NM_001077526|NM_022485	64419	MTMR14	myotubularin related protein 14	18
TL11047	NM_022094	63924	CIDEC	cell death-inducing DFFA-like effector c	16
TL11048	NM_032492	84522	JAGN1	jagunal homolog 1 (Drosophila)	18
TL11053	NM_018447	55831	TMEM111	transmembrane protein 111	18
TL11057	NM_018462	55845	C3orf10	chromosome 3 open reading frame 10	18
TL11060	NM_014760	9797	TATDN2	TatD DNase domain containing 2	17
TL11062	NM_183352	6396	SEC13	SEC13 homolog (S. cerevisiae)	16
TL11075	NM_002880	5894	RAF1	v-raf-1 murine leukemia viral oncogene homolog 1	17
TL11078	NM_000994|NM_001007073|NM_001007074	6161	RPL32	ribosomal protein L32	18
TL11085	NM_024334	79188	TMEM43	transmembrane protein 43	18
TL11086	NM_004628	7508	XPC	xeroderma pigmentosum, complementation group C	18
TL11087	NM_014463	27258	LSM3	LSM3 homolog, U6 small nuclear RNA associated (S. cerevisiae)	18
TL11089	NM_001080423	80852	GRIP2	glutamate receptor interacting protein 2	16
TL11094	NM_022497	64432	MRPS25	mitochondrial ribosomal protein S25	16
TL11097	NM_001018009|NM_004844	9467	SH3BP5	SH3-domain binding protein 5 (BTK-associated)	17
TL11107	NM_015150	23180	RFTN1	raftlin, lipid raft linker 1	18
TL11114	NM_004162	5868	RAB5A	RAB5A, member RAS oncogene family	16
TL11120	NM_003341|NM_182666	7324	UBE2E1	ubiquitin-conjugating enzyme E2E 1 (UBC4/5 homolog, yeast)	17
TL11122	NM_002948	6138	RPL15	ribosomal protein L15	18
TL11137	NM_001024847|NM_003242	7048	TGFBR2	transforming growth factor, beta receptor II (70/80kDa)	16
TL11144	NM_017801	54918	CMTM6	CKLF-like MARVEL transmembrane domain containing 6	17
TL11146	NM_015442	25904	CNOT10	CCR4-NOT transcription complex, subunit 10	17
TL11149	NM_000404|NM_001039770|NM_001079811	2720|643853	FLJ45032|GLB1	galactosidase, beta 1|similar to F40B5.2b	18
TL11154	NM_013374	10015	PDCD6IP	programmed cell death 6 interacting protein	18
TL11156	NM_003149	6769	STAC	SH3 and cysteine rich domain	16
TL11158	NM_000249	4292	MLH1	mutL homolog 1, colon cancer, nonpolyposis type 2 (E. coli)	18
TL11165	NM_006225	5333	PLCD1	phospholipase C, delta 1	17
TL11167	NM_001607	30	ACAA1	acetyl-Coenzyme A acyltransferase 1 (peroxisomal 3-oxoacyl-Coenzyme A thiolase)	18
TL11168	NM_002468	4615	MYD88	myeloid differentiation primary response gene (88)	18
TL11169	NM_005109	9943	OXSR1	oxidative-stress responsive 1	16
TL11173	NM_001106	93	ACVR2B	activin A receptor, type IIB	16
TL11176	NM_006514	6336	SCN10A	sodium channel, voltage-gated, type X, alpha subunit	17
TL11181	NM_033027	64651	AXUD1	AXIN1 up-regulated 1	17
TL11185	NM_017875	54977	SLC25A38	solute carrier family 25, member 38	16
TL11186	NM_001012321|NM_002295	3921	RPSA	ribosomal protein SA	18
TL11189	NM_005875	10289	EIF1B	eukaryotic translation initiation factor 1B	18
TL11191	NM_001034996|NM_003973	9045	RPL14	ribosomal protein L14	18
TL11195	NM_001098209|NM_001098210|NM_001904	1499	CTNNB1	catenin (cadherin-associated protein), beta 1, 88kDa	17
TL11201	NM_016305	51188	SS18L2	synovial sarcoma translocation gene on chromosome 18-like 2	17
TL11207	NM_014056	25994	HIGD1A	HIG1 domain family, member 1A	16
TL11231	NM_014240	8994	LIMD1	LIM domains containing 1	16
TL11248	NM_147129|NM_182775	259173	ALS2CL	ALS2 C-terminal like	17
TL11260	NM_012235	22937	SCAP	SREBF chaperone	17
TL11264	NM_014966|NM_138615	22907	DHX30	DEAH (Asp-Glu-Ala-His) box polypeptide 30	17
TL11274	NM_015933	51372	CCDC72	coiled-coil domain containing 72	18
TL11287	NM_004157	5576	PRKAR2A	protein kinase, cAMP-dependent, regulatory, type II, alpha	17
TL11288	NM_000387	788	SLC25A20	solute carrier family 25 (carnitine/acylcarnitine translocase), member 20	18
TL11290	NM_177938|NM_177939	54681	PH-4	hypoxia-inducible factor prolyl 4-hydroxylase	18
TL11291	NM_018031	11180	WDR6	WD repeat domain 6	18
TL11292	NM_001009996|NM_018114	55152	DALRD3	DALR anticodon binding domain containing 3	16
TL11293	NM_199069|NM_199070|NM_199073|NM_199074|NM_199417	25915	C3orf60	chromosome 3 open reading frame 60	16
TL11294	NM_000884	3615	IMPDH2	IMP (inosine monophosphate) dehydrogenase 2	18
TL11295	NM_017730|NM_198880	54870	QRICH1	glutamine-rich 1	17
TL11296	NM_005051	5859	QARS	glutaminyl-tRNA synthetase	18
TL11298	NM_002292	3913	LAMB2	laminin, beta 2 (laminin S)	16
TL11304	NM_003363|NM_199443	7375	USP4	ubiquitin specific peptidase 4 (proto-oncogene)	18
TL11305	NM_000581	2876	GPX1	glutathione peroxidase 1	18
TL11306	NM_001664	387	RHOA	ras homolog gene family, member A	18
TL11307	NM_022171	6988	TCTA	T-cell leukemia translocation altered gene	17
TL11308	NM_000481	275	AMT	aminomethyltransferase	17
TL11309	NM_032316	84276	NICN1	nicolin 1	16
TL11314	NM_022064	63891	RNF123	ring finger protein 123	17
TL11325	NM_005778	10181	RBM5	RNA binding motif protein 5	17
TL11329	NM_002070	2771	GNAI2	guanine nucleotide binding protein (G protein), alpha inhibiting activity polypeptide 2	18
TL11332	NM_006764	7866	IFRD2	interferon-related developmental regulator 2	18
TL11335	NM_003773|NM_033158	8692	HYAL2	hyaluronoglucosaminidase 2	16
TL11340	NM_007022	11068	CYB561D2	cytochrome b-561 domain containing 2	17
TL11345	NM_145071	1154	CISH	cytokine inducible SH2-containing protein	18
TL11346	NM_004635	7867	MAPKAPK3	mitogen-activated protein kinase-activated protein kinase 3	17
TL11348	NM_006010	7873	ARMET	arginine-rich, mutated in early stage tumors	17
TL11359	NM_032750	84836	ABHD14B	abhydrolase domain containing 14B	16
TL11360	NM_015407	25864	ABHD14A	abhydrolase domain containing 14A	16
TL11362	NM_000992	6159	RPL29	ribosomal protein L29	18
TL11369	NM_025222	80335	WDR82	WD repeat domain 82	18
TL11376	NM_007184	11188	NISCH	nischarin	18
TL11377	NM_015136	23166	STAB1	stabilin 1	16
TL11380	NM_014366|NM_206825|NM_206826	26354	GNL3	guanine nucleotide binding protein-like 3 (nucleolar)	16
TL11382	NM_014041	28972	SPCS1	signal peptidase complex subunit 1 homolog (S. cerevisiae)	18
TL11392	NM_001064	7086	TKT	transketolase (Wernicke-Korsakoff syndrome)	18
TL11413	NM_001660	378	ARF4	ADP-ribosylation factor 4	18
TL11415	NM_007159	7871	SLMAP	sarcolemma associated protein	17
TL11436	NM_014814	9861	PSMD6	proteasome (prosome, macropain) 26S subunit, non-ATPase, 6	18
TL11448	NM_006407	10550	ARL6IP5	ADP-ribosylation-like factor 6 interacting protein 5	18
TL11451	NM_001012505|NM_032682	27086	FOXP1	forkhead box P1	16
TL11454	NM_012234	23429	RYBP	RING1 and YY1 binding protein	17
TL11468	NM_001008390|NM_003663	8545	CGGBP1	CGG triplet repeat binding protein 1	18
TL11490	NM_014820	9868	TOMM70A	translocase of outer mitochondrial membrane 70 homolog A (S. cerevisiae)	16
TL11494	NM_001007565|NM_006070	10342	TFG	TRK-fused gene	16
TL11499	NM_020357	57092	PCNP	PEST proteolytic signal containing nuclear protein	18
TL11501	NM_000986	6152	RPL24	ribosomal protein L24	18
TL11509	NM_001025079|NM_001777|NM_198793	961	CD47	CD47 molecule	18
TL11525	NM_018394	55347	ABHD10	abhydrolase domain containing 10	18
TL11540	NM_033254	91653	BOC	Boc homolog (mouse)	17
TL11546	NM_001690	523	ATP6V1A	ATPase, H+ transporting, lysosomal 70kDa, V1 subunit A	17
TL11554	NM_015642	26137	ZBTB20	zinc finger and BTB domain containing 20	16
TL11564	NM_016589	51300	C3orf1	chromosome 3 open reading frame 1	18
TL11569	NM_005694	10063	COX17	COX17 cytochrome c oxidase assembly homolog (S. cerevisiae)	17
TL11574	NM_007085	11167	FSTL1	follistatin-like 1	17
TL11575	NM_004547	4710	NDUFB4	NADH dehydrogenase (ubiquinone) 1 beta subcomplex, 4, 15kDa	18
TL11592	NM_014367	26355	C3orf28	chromosome 3 open reading frame 28	18
TL11601	NM_006810	10954	PDIA5	protein disulfide isomerase family A, member 5	17
TL11618	NM_001008485|NM_001008486|NM_001008487|NM_017836	54946	SLC41A3	solute carrier family 41, member 3	17
TL11634	NM_001003794|NM_007283	11343	MGLL	monoglyceride lipase	18
TL11636	NM_013336	29927	SEC61A1	Sec61 alpha 1 subunit (S. cerevisiae)	16
TL11642	NM_002950	6184	RPN1	ribophorin I	16
TL11643	NM_004637	7879	RAB7A	RAB7A, member RAS oncogene family	17
TL11644	NM_014049	28976	ACAD9	acyl-Coenzyme A dehydrogenase family, member 9	18
TL11649	NM_003418	7555	CNBP	CCHC-type zinc finger, nucleic acid binding protein	18
TL11650	NM_016128	22820	COPG	coatomer protein complex, subunit gamma	16
TL11651	NM_001006109|NM_020187	56941	C3orf37	chromosome 3 open reading frame 37	16
TL11664	NM_024800|NM_145910	79858	NEK11	NIMA (never in mitosis gene a)- related kinase 11	17
TL11666	NM_007208	11222	MRPL3	mitochondrial ribosomal protein L3	18
TL11679	NM_021203	58477	SRPRB	signal recognition particle receptor, B subunit	18
TL11681	NM_005630	6578	SLCO2A1	solute carrier organic anion transporter family, member 2A1	17
TL11684	NM_015391	25847	ANAPC13	anaphase promoting complex subunit 13	17
TL11706	NM_020191	56945	MRPS22	mitochondrial ribosomal protein S22	18
TL11707	NM_004766	9276	COPB2	coatomer protein complex, subunit beta 2 (beta prime)	18
TL11713	NM_018155	55186	SLC25A36	solute carrier family 25, member 36	18
TL11720	NM_001679	483	ATP1B3	ATPase, Na+/K+ transporting, beta 3 polypeptide	18
TL11742	NM_004130	2992	GYG1	glycogenin 1	18
TL11751	NM_007282|NM_183381|NM_183383|NM_183384	11342	RNF13	ring finger protein 13	17
TL11752	NM_002628|NM_053024	5217	PFN2	profilin 2	17
TL11754	NM_014445	27230	SERP1	stress-associated endoplasmic reticulum protein 1	18
TL11755	NM_032025	83939	EIF2A	eukaryotic translation initiation factor 2A, 65kDa	18
TL11756	NM_016275	51714	SELT	selenoprotein T	18
TL11781	NM_015508	25976	TIPARP	TCDD-inducible poly(ADP-ribose) polymerase	18
TL11783	NM_020307	57018	CCNL1	cyclin L1	18
TL11811	NM_007217|NM_145859|NM_145860	11235	PDCD10	programmed cell death 10	17
TL11816	NM_032487	84517	ARPM1	actin related protein M1	17
TL11822	NM_003262	7095	TLOC1	translocation protein 1	17
TL11851	NM_002492	4711	NDUFB5	NADH dehydrogenase (ubiquinone) 1 beta subcomplex, 5, 16kDa	18
TL11852	NM_003940	8975	USP13	ubiquitin specific peptidase 13 (isopeptidase T-3)	16
TL11867	NM_001037639|NM_018622	55486	PARL	presenilin associated, rhomboid-like	18
TL11868	NM_001023587|NM_005688	10057	ABCC5	ATP-binding cassette, sub-family C (CFTR/MRP), member 5	17
TL11869	NM_182537	200909	HTR3D	5-hydroxytryptamine (serotonin) receptor 3 family member D	17
TL11872	NM_003907	8893	EIF2B5	eukaryotic translation initiation factor 2B, subunit 5 epsilon, 82kDa	16
TL11874	NM_001025205|NM_004068	1173	AP2M1	adaptor-related protein complex 2, mu 1 subunit	18
TL11875	NM_018358	55324	ABCF3	ATP-binding cassette, sub-family F (GCN20), member 3	17
TL11879	NM_002808	5708	PSMD2	proteasome (prosome, macropain) 26S subunit, non-ATPase, 2	18
TL11880	NM_004953|NM_182917|NM_198241|NM_198242|NM_198244	1981	EIF4G1	eukaryotic translation initiation factor 4 gamma, 1	17
TL11883	NM_006232	5437	POLR2H	polymerase (RNA) II (DNA directed) polypeptide H	18
TL11893	NM_021627	59343	SENP2	SUMO1/sentrin/SMT3 specific peptidase 2	16
TL11896	NM_004593	6434	SFRS10	splicing factor, arginine/serine-rich 10 (transformer 2 homolog, Drosophila)	17
TL11906	NM_001967	1974	EIF4A2	eukaryotic translation initiation factor 4A, isoform 2	18
TL11916	NM_001706|NM_138931	604	BCL6	B-cell CLL/lymphoma 6 (zinc finger protein 51)	16
TL11943	NM_001647	347	APOD	apolipoprotein D	17
TL11946	NM_003234	7037	TFRC	transferrin receptor (p90, CD71)	18
TL11965	NM_001011537|NM_032288	84248	FYTTD1	forty-two-three domain containing 1	18
TL11968	NM_000996	6165	RPL35A	ribosomal protein L35a	18
TL11973	NM_017733	54872	PIGG	phosphatidylinositol glycan anchor biosynthesis, class G	16
TL11975	NM_007100	521	ATP5I	ATP synthase, H+ transporting, mitochondrial F0 complex, subunit E	18
TL11980	NM_005255	2580	GAK	cyclin G associated kinase	17
TL11987	NM_012445	10417	SPON2	spondin 2, extracellular matrix protein	17
TL11988	NM_001012614|NM_001328	1487	CTBP1	C-terminal binding protein 1	17
TL11989	NM_001017405|NM_005882	10296	MAEA	macrophage erythroblast attacher	17
TL12004	NM_002938	6047	RNF4	ring finger protein 4	16
TL12005	NM_003704	8603	C4orf8	chromosome 4 open reading frame 8	16
TL12008	NM_001119|NM_014189|NM_014190|NM_176801	118	ADD1	adducin 1 (alpha)	18
TL12017	NM_002337	4043	LRPAP1	low density lipoprotein receptor-related protein associated protein 1	16
TL12023	NM_016930	53407	STX18	syntaxin 18	18
TL12033	NM_006005	7466	WFS1	Wolfram syndrome 1 (wolframin)	17
TL12036	NM_033296	93621	MRFAP1	Mof4 family associated protein 1	18
TL12039	NM_014743	9778	KIAA0232	KIAA0232 gene product	17
TL12040	NM_020773	57533	TBC1D14	TBC1 domain family, member 14	18
TL12051	NM_001001290|NM_020041	56606	SLC2A9	solute carrier family 2 (facilitated glucose transporter), member 9	17
TL12052	NM_005112|NM_017491	9948	WDR1	WD repeat domain 1	18
TL12071	NM_015907	51056	LAP3	leucine aminopeptidase 3	16
TL12082	NM_001358	1665	DHX15	DEAH (Asp-Glu-Ala-His) box polypeptide 15	18
TL12091	NM_005349|NM_015874|NM_203283|NM_203284	3516	RBPJ	recombination signal binding protein for immunoglobulin kappa J region	18
TL12111	NM_000661|NM_001024921	6133	RPL9	ribosomal protein L9	18
TL12123	NM_004181	7345	UCHL1	ubiquitin carboxyl-terminal esterase L1 (ubiquitin thiolesterase)	17
TL12152	NM_001079839|NM_001079840|NM_001079841|NM_001079842|NM_017830	54940	OCIAD1	OCIA domain containing 1	18
TL12163	NM_032622	84708	LNX1	ligand of numb-protein X 1	17
TL12174	NM_001024924|NM_018261|NM_178237	55763	EXOC1	exocyst complex component 1	17
TL12185	NM_032313	84273	C4orf14	chromosome 4 open reading frame 14	17
TL12186	NM_000938	5431	POLR2B	polymerase (RNA) II (DNA directed) polypeptide B, 140kDa	17
TL12187	NM_001553	3490	IGFBP7	insulin-like growth factor binding protein 7	17
TL12258	NM_015393	25849	DKFZP564O0823	DKFZP564O0823 protein	17
TL12267	NM_018115	55153	SDAD1	SDA1 domain containing 1	16
TL12268	NM_002416	4283	CXCL9	chemokine (C-X-C motif) ligand 9	16
TL12269	NM_001565	3627	CXCL10	chemokine (C-X-C motif) ligand 10	16
TL12278	NM_006835	10983	CCNI	cyclin I	18
TL12295	NM_001003810|NM_002138|NM_031369|NM_031370	3184	HNRPD	heterogeneous nuclear ribonucleoprotein D (AU-rich element RNA binding protein 1, 37kDa)	18
TL12296	NM_031372	9987	HNRPDL	heterogeneous nuclear ribonucleoprotein D-like	18
TL12300	NM_001077206|NM_001077207|NM_001077208|NM_014933|NM_016211	22872	SEC31A	SEC31 homolog A (S. cerevisiae)	18
TL12303	NM_016129	51138	COPS4	COP9 constitutive photomorphogenic homolog subunit 4 (Arabidopsis)	17
TL12307	NM_133636	113510	HEL308	DNA helicase HEL308	16
TL12319	NM_005935	4299	AFF1	AF4/FMR2 family, member 1	18
TL12324	NM_004684	8404	SPARCL1	SPARC-like 1 (mast9, hevin)	16
TL12335	NM_001042616|NM_032906	84992	PIGY	phosphatidylinositol glycan anchor biosynthesis, class Y	18
TL12352	NM_015143	23173	METAP1	methionyl aminopeptidase 1	18
TL12353	NM_000671	128	ADH5	alcohol dehydrogenase 5 (class III), chi polypeptide	18
TL12366	NM_002106	3015	H2AFZ	H2A histone family, member Z	18
TL12372	NM_003998	4790	NFKB1	nuclear factor of kappa light polypeptide gene enhancer in B-cells 1 (p105)	18
TL12374	NM_003340|NM_181886|NM_181887|NM_181888|NM_181889|NM_181890|NM_181891|NM_181892|NM_181893	7323	UBE2D3	ubiquitin-conjugating enzyme E2D 3 (UBC4/5 homolog, yeast)	18
TL12388	NM_033115	93627	MGC16169	hypothetical protein MGC16169	17
TL12391	NM_005443	9061	PAPSS1	3'-phosphoadenosine 5'-phosphosulfate synthase 1	17
TL12394	NM_005327	3033	HADH	hydroxyacyl-Coenzyme A dehydrogenase	16
TL12396	NM_000995|NM_033625	6164	RPL34	ribosomal protein L34	18
TL12439	NM_001154	308	ANXA5	annexin A5	18
TL12452	NM_005841|NM_199327	10252	SPRY1	sprouty homolog 1, antagonist of FGF signaling (Drosophila)	17
TL12469	NM_012118	25819	CCRN4L	CCR4 carbon catabolite repression 4-like (S. cerevisiae)	17
TL12472	NM_002494	4717	NDUFC1	NADH dehydrogenase (ubiquinone) 1, subcomplex unknown, 1, 6kDa	17
TL12475	NM_030648	80854	SETD7	SET domain containing (lysine methyltransferase) 7	16
TL12501	NM_007080	11157	LSM6	LSM6 homolog, U6 small nuclear RNA associated (S. cerevisiae)	17
TL12512	NM_001006	6189	RPS3A	ribosomal protein S3A	18
TL12536	NM_000856	2982	GUCY1A3	guanylate cyclase 1, soluble, alpha 3	16
TL12540	NM_001334	1519	CTSO	cathepsin O	18
TL12596	NM_001012732|NM_001921	1635	DCTD	dCMP deaminase	17
TL12635	NM_004168	6389	SDHA	succinate dehydrogenase complex, subunit A, flavoprotein (Fp)	17
TL12645	NM_006598	10723	SLC12A7	solute carrier family 12 (potassium/chloride transporters), member 7	18
TL12653	NM_004553	4726	NDUFS6	NADH dehydrogenase (ubiquinone) Fe-S protein 6, 13kDa (NADH-coenzyme Q reductase)	17
TL12663	NM_006999	11044	POLS	polymerase (DNA directed) sigma	17
TL12670	NM_012073	22948	CCT5	chaperonin containing TCP1, subunit 5 (epsilon)	16
TL12685	NM_006317	10409	BASP1	brain abundant, membrane attached signal protein 1	17
TL12695	NM_022130	64083	GOLPH3	golgi phosphoprotein 3 (coat-protein)	17
TL12698	NM_006713	10923	SUB1	SUB1 homolog (S. cerevisiae)	17
TL12701	NM_030955	81792	ADAMTS12	ADAM metallopeptidase with thrombospondin type 1 motif, 12	16
TL12737	NM_000997	6167	RPL37	ribosomal protein L37	18
TL12766	NM_002495	4724	NDUFS4	NADH dehydrogenase (ubiquinone) Fe-S protein 4, 18kDa (NADH-coenzyme Q reductase)	17
TL12775	NM_015360	23517	SKIV2L2	superkiller viralicidic activity 2-like 2 (S. cerevisiae)	16
TL12776	NM_003711|NM_176895	8611	PPAP2A	phosphatidic acid phosphatase type 2A	16
TL12818	NM_033281	92259	MRPS36	mitochondrial ribosomal protein S36	18
TL12832	NM_022132	64087	MCCC2	methylcrotonoyl-Coenzyme A carboxylase 2 (beta)	17
TL12835	NM_015084	23107	MRPS27	mitochondrial ribosomal protein S27	16
TL12838	NM_002270|NM_153188	3842	TNPO1	transportin 1	17
TL12842	NM_001037637|NM_001207	689	BTF3	basic transcription factor 3	18
TL12847	NM_000521	3074	HEXB	hexosaminidase B (beta polypeptide)	18
TL12848	NM_032380|NM_170681|NM_170691	84340	GFM2	G elongation factor, mitochondrial 2	16
TL12849	NM_014886	10412	TINP1	TGF beta-inducible nuclear protein 1	18
TL12862	NM_032367	84327	ZBED3	zinc finger, BED-type containing 3	16
TL12866	NM_004607	6902	TBCA	tubulin folding cofactor A	18
TL12869	NM_005779	10184	LHFPL2	lipoma HMGIC fusion partner-like 2	17
TL12892	NM_001025	6228	RPS23	ribosomal protein S23	18
TL12899	NM_001867	1350	COX7C	cytochrome c oxidase subunit VIIc	18
TL12900	NM_002890|NM_022650	5921	RASA1	RAS p21 protein activator (GTPase activating protein) 1	16
TL12901	NM_001239	902	CCNH	cyclin H	16
TL12954	NM_003135	6728	SRP19	signal recognition particle 19kDa	17
TL12955	NM_005669	7905	REEP5	receptor accessory protein 5	18
TL12967	NM_001284	1176	AP3S1	adaptor-related protein complex 3, sigma 1 subunit	18
TL12974	NM_000414	3295	HSD17B4	hydroxysteroid (17-beta) dehydrogenase 4	17
TL13002	NM_005340	3094	HINT1	histidine triad nucleotide binding protein 1	18
TL13015	NM_002198	3659	IRF1	interferon regulatory factor 1	18
TL13024	NM_014402	27089	UQCRQ	ubiquinol-cytochrome c reductase, complex III subunit VII, 9.5kDa	18
TL13030	NM_020199	56951	C5orf15	chromosome 5 open reading frame 15	16
TL13031	NM_003374	7416	VDAC1	voltage-dependent anion channel 1	18
TL13032	NM_003202|NM_201632|NM_201633|NM_201634|NM_213648	6932	TCF7	transcription factor 7 (T-cell specific, HMG-box)	17
TL13033	NM_006930|NM_170679	6500	SKP1A	S-phase kinase-associated protein 1A (p19A)	18
TL13034	NM_002715	5515	PPP2CA	protein phosphatase 2 (formerly 2A), catalytic subunit, alpha isoform	18
TL13041	NM_001745	819	CAMLG	calcium modulating ligand	18
TL13044	NM_024715	79770	C5orf14	chromosome 5 open reading frame 14	16
TL13048	NM_001040158|NM_004893|NM_138609|NM_138610	9555	H2AFY	H2A histone family, member Y	17
TL13054	NM_000358	7045	TGFBI	transforming growth factor, beta-induced, 68kDa	18
TL13069	NM_016605	51307	FAM53C	family with sequence similarity 53, member C	18
TL13070	NM_016604	51780	JMJD1B	jumonji domain containing 1B	18
TL13072	NM_001964	1958	EGR1	early growth response 1	17
TL13073	NM_004730	2107	ETF1	eukaryotic translation termination factor 1	16
TL13074	NM_004134	3313	HSPA9	heat shock 70kDa protein 9 (mortalin)	17
TL13075	NM_001903	1495	CTNNA1	catenin (cadherin-associated protein), alpha 1, 102kDa	17
TL13078	NM_018834|NM_199189	9782	MATR3	matrin 3	18
TL13080	NM_005847|NM_152685	9963	SLC23A1	solute carrier family 23 (nucleobase transporters), member 1	16
TL13084	NM_003339|NM_181838	7322	UBE2D2	ubiquitin-conjugating enzyme E2D 2 (UBC4/5 homolog, yeast)	17
TL13088	NM_032412	84418	C5orf32	chromosome 5 open reading frame 32	16
TL13089	NM_002622	5201	PFDN1	prefoldin subunit 1	16
TL13094	NM_006051|NM_133172|NM_133173|NM_133174	10307	APBB3	amyloid beta (A4) precursor protein-binding, family B, member 3	17
TL13098	NM_002488	4695	NDUFA2	NADH dehydrogenase (ubiquinone) 1 alpha subcomplex, 2, 8kDa	17
TL13106	NM_002588|NM_003735|NM_003736|NM_018912|NM_018913|NM_018914|NM_018915|NM_018916|NM_018917|NM_018918|NM_018919|NM_018920|NM_018921|NM_018922|NM_018923|NM_018924|NM_018925|NM_018926|NM_018927|NM_018928|NM_018929|NM_032088|NM_032092|NM_032403	26025|5098|56097|56098|56099|56100|56101|56102|56103|56104|56105|56106|56107|56108|56109|56110|56111|56112|56113|56114|8641|9708	PCDHGA1|PCDHGA10|PCDHGA11|PCDHGA12|PCDHGA2|PCDHGA3|PCDHGA4|PCDHGA5|PCDHGA6|PCDHGA7|PCDHGA8|PCDHGA9|PCDHGB1|PCDHGB2|PCDHGB3|PCDHGB4|PCDHGB5|PCDHGB6|PCDHGB7|PCDHGC3|PCDHGC4|PCDHGC5	protocadherin gamma subfamily A, 1|protocadherin gamma subfamily A, 10|protocadherin gamma subfamily A, 11|protocadherin gamma subfamily A, 12|protocadherin gamma subfamily A, 2|protocadherin gamma subfamily A, 3|protocadherin gamma subfamily A, 4|protocadherin gamma subfamily A, 5|protocadherin gamma subfamily A, 6|protocadherin gamma subfamily A, 7|protocadherin gamma subfamily A, 8|protocadher…	16
TL13107	NM_001079812|NM_005219	1729	DIAPH1	diaphanous homolog 1 (Drosophila)	16
TL13108	NM_003883	8841	HDAC3	histone deacetylase 3	17
TL13117	NM_030571	80762	NDFIP1	Nedd4 family interacting protein 1	17
TL13121	NM_000176|NM_001018074|NM_001018075|NM_001018076|NM_001018077|NM_001020825|NM_001024094	2908	NR3C1	nuclear receptor subfamily 3, group C, member 1 (glucocorticoid receptor)	16
TL13129	NM_020117	51520	LARS	leucyl-tRNA synthetase	16
TL13153	NM_001025105|NM_001892	1452	CSNK1A1	casein kinase 1, alpha 1	18
TL13166	NM_001025158|NM_001025159|NM_004355	972	CD74	CD74 molecule, major histocompatibility complex, class II invariant chain	18
TL13175	NM_002084	2878	GPX3	glutathione peroxidase 3 (plasma)	17
TL13176	NM_006058	10318	TNIP1	TNFAIP3 interacting protein 1	16
TL13177	NM_001155|NM_004033	309	ANXA6	annexin A6	18
TL13184	NM_003118	6678	SPARC	secreted protein, acidic, cysteine-rich (osteonectin)	16
TL13195	NM_015315|NM_033551	23367	LARP1	La ribonucleoprotein domain family, member 1	18
TL13213	NM_014666	9685	CLINT1	clathrin interactor 1	17
TL13225	NM_004219	9232	PTTG1	pituitary tumor-transforming 1	18
TL13230	NM_004060|NM_199246	900	CCNG1	cyclin G1	18
TL13233	NM_013283|NM_182796	27430	MAT2B	methionine adenosyltransferase II, beta	18
TL13244	NM_004137	3779	KCNMB1	potassium large conductance calcium-activated channel, subfamily M, beta member 1	17
TL13248	NM_001037738|NM_002520|NM_199185	4869	NPM1	nucleophosmin (nucleolar phosphoprotein B23, numatrin)	18
TL13255	NM_004417	1843	DUSP1	dual specificity phosphatase 1	18
TL13258	NM_003945	8992	ATP6V0E1	ATPase, H+ transporting, lysosomal 9kDa, V0 subunit e1	18
TL13273	NM_001079684|NM_001079685|NM_020444	57179	KIAA1191	KIAA1191	17
TL13276	NM_138820	192286	HIGD2A	HIG1 domain family, member 2A	18
TL13279	NM_014901	22838	RNF44	ring finger protein 44	18
TL13286	NM_016290	51720	UIMC1	ubiquitin interaction motif containing 1	18
TL13302	NM_016222	51428	DDX41	DEAD (Asp-Glu-Ala-Asp) box polypeptide 41	18
TL13303	NM_017510	54732	TMED9	transmembrane emp24 protein transport domain containing 9	17
TL13310	NM_001034833|NM_017838	55651	NOLA2	nucleolar protein family A, member 2 (H/ACA small nucleolar RNPs)	18
TL13311	NM_004499|NM_031266	3182	HNRPAB	heterogeneous nuclear ribonucleoprotein A/B	18
TL13312	NM_153373	85007	AGXT2L2	alanine-glyoxylate aminotransferase 2-like 2	18
TL13322	NM_001040451|NM_001040452|NM_025158	80230	RUFY1	RUN and FYVE domain containing 1	18
TL13323	NM_005520	3187	HNRPH1	heterogeneous nuclear ribonucleoprotein H1 (H)	18
TL13324	NM_001024649|NM_001746	821	CANX	calnexin	18
TL13325	NM_014757	9794	MAML1	mastermind-like 1 (Drosophila)	18
TL13328	NM_003900	8878	SQSTM1	sequestosome 1	18
TL13330	NM_015043|NM_198868	23061	TBC1D9B	TBC1 domain family, member 9B (with GRAM domain)	18
TL13338	NM_002406	4245	MGAT1	mannosyl (alpha-1,3-)-glycoprotein beta-1,2-N-acetylglucosaminyltransferase	18
TL13340	NM_197975	10917	BTNL3	butyrophilin-like 3	17
TL13344	NM_006098	10399	GNB2L1	guanine nucleotide binding protein (G protein), beta polypeptide 2-like 1	18
TL13362	NM_021945	63027	C6orf85	chromosome 6 open reading frame 85	17
TL13374	NM_000129	2162	F13A1	coagulation factor XIII, A1 polypeptide	18
TL13375	NM_004271	9450	LY86	lymphocyte antigen 86	16
TL13383	NM_022085|NM_030810|NM_201280	63915|81567	MUTED|TXNDC5	muted homolog (mouse)|thioredoxin domain containing 5	18
TL13392	NM_030969	81853	TMEM14B	transmembrane protein 14B	17
TL13399	NM_032744	84830	C6orf105	chromosome 6 open reading frame 105	17
TL13404	NM_018988	54438	GFOD1	glucose-fructose oxidoreductase domain containing 1	16
TL13407	NM_016167	51406	NOL7	nucleolar protein 7, 27kDa	17
TL13412	NM_004973	3720	JARID2	jumonji, AT rich interactive domain 2	17
TL13419	NM_016255	51439	FAM8A1	family with sequence similarity 8, member A1	17
TL13438	NM_018473	55856	THEM2	thioesterase superfamily member 2	16
TL13439	NM_030939	81688	C6orf62	chromosome 6 open reading frame 62	16
TL13450	NM_138720	3017	HIST1H2BD	histone cluster 1, H2bd	16
TL13457	NM_007049|NM_078476	11120	BTN2A1	butyrophilin, subfamily 2, member A1	18
TL13478	NM_006510	5987	TRIM27	tripartite motif-containing 27	18
TL13485	NM_018950	3134	HLA-F	major histocompatibility complex, class I, F	18
TL13486	NM_002127	3135	HLA-G	HLA-G histocompatibility antigen, class I, G	18
TL13487	NM_002116	3105	HLA-A	major histocompatibility complex, class I, A	18
TL13490	NM_021959	6992	PPP1R11	protein phosphatase 1, regulatory (inhibitor) subunit 11	18
TL13496	NM_003449	7726	TRIM26	tripartite motif-containing 26	17
TL13500	NM_005516	3133	HLA-E	major histocompatibility complex, class I, E	18
TL13503	NM_001025091|NM_001090	23	ABCF1	ATP-binding cassette, sub-family F (GCN20), member 1	18
TL13506	NM_001031722|NM_024909	79969	C6orf134	chromosome 6 open reading frame 134	16
TL13508	NM_003587	8449	DHX16	DEAH (Asp-Glu-Ala-His) box polypeptide 16	17
TL13509	NM_133471	170954	KIAA1949	KIAA1949	18
TL13510	NM_007243	11270	NRM	nurim (nuclear envelope membrane protein)	18
TL13512	NM_178014	203068	TUBB	tubulin, beta	18
TL13513	NM_005803	10211	FLOT1	flotillin 1	18
TL13514	NM_003897	8870	IER3	immediate early response 3	17
TL13515	NM_001954|NM_013993|NM_013994	780	DDR1	discoidin domain receptor family, member 1	17
TL13529	NM_002117	3107	HLA-C	major histocompatibility complex, class I, C	18
TL13530	NM_005514	3106	HLA-B	major histocompatibility complex, class I, B	18
TL13535	NM_004640|NM_080598	7919	BAT1	HLA-B associated transcript 1	18
TL13545	NM_004639|NM_080702|NM_080703	7917	BAT3	HLA-B associated transcript 3	18
TL13548	NM_001320	1460	CSNK2B	casein kinase 2, beta polypeptide	18
TL13551	NM_021160	7920	BAT5	HLA-B associated transcript 5	18
TL13557	NM_001288	1192	CLIC1	chloride intracellular channel 1	18
TL13564	NM_001040437|NM_001040438	50854	C6orf48	chromosome 6 open reading frame 48	18
TL13572	NM_006929	6499	SKIV2L	superkiller viralicidic activity 2-like (S. cerevisiae)	17
TL13575	NM_001002029	721	C4B	complement component 4B (Childo blood group)	16
TL13576	NM_007293	720	C4A	complement component 4A (Rodgers blood group)	17
TL13582	NM_005155|NM_138717	9374	PPT2	palmitoyl-protein thioesterase 2	17
TL13584	NM_006411|NM_032741	10554	AGPAT1	1-acylglycerol-3-phosphate O-acyltransferase 1 (lysophosphatidic acid acyltransferase, alpha)	18
TL13600	NM_000593	6890	TAP1	transporter 1, ATP-binding cassette, sub-family B (MDR/TAP)	18
TL13601	NM_002800|NM_148954	5698	PSMB9	proteasome (prosome, macropain) subunit, beta type, 9 (large multifunctional peptidase 2)	17
TL13602	NM_002118	3109	HLA-DMB	major histocompatibility complex, class II, DM beta	18
TL13603	NM_006120	3108	HLA-DMA	major histocompatibility complex, class II, DM alpha	17
TL13604	NM_005104	6046	BRD2	bromodomain containing 2	18
TL13606	NM_033554	3113	HLA-DPA1	major histocompatibility complex, class II, DP alpha 1	16
TL13611	NM_014234	7923	HSD17B8	hydroxysteroid (17-beta) dehydrogenase 8	17
TL13612	NM_002931	6015	RING1	ring finger protein 1	18
TL13613	NM_022553	6293	VPS52	vacuolar protein sorting 52 homolog (S. cerevisiae)	17
TL13614	NM_001093779|NM_022551	6222|730754	LOC730754|RPS18	ribosomal protein S18|similar to ribosomal protein S18	18
TL13616	NM_004761	5863	RGL2	ral guanine nucleotide dissociation stimulator-like 2	18
TL13621	NM_002636|NM_024165	5252	PHF1	PHD finger protein 1	18
TL13622	NM_001014433|NM_001014837|NM_001014838|NM_001014840|NM_015921	51596	CUTA	cutA divalent cation tolerance homolog (E. coli)	18
TL13628	NM_032340	84300	C6orf125	chromosome 6 open reading frame 125	17
TL13632	NM_000841	2914	GRM4	glutamate receptor, metabotropic 4	16
TL13635	NM_006703	11165	NUDT3	nudix (nucleoside diphosphate linked moiety X)-type motif 3	17
TL13636	NM_001014	6204	RPS10	ribosomal protein S10	18
TL13640	NM_003093	6631	SNRPC	small nuclear ribonucleoprotein polypeptide C	18
TL13650	NM_007104	4736	RPL10A	ribosomal protein L10a	18
TL13659	NM_003137	6732	SRPK1	SFRS protein kinase 1	16
TL13668	NM_173562	222658	KCTD20	potassium channel tetramerisation domain containing 20	17
TL13670	NM_003017	6428	SFRS3	splicing factor, arginine/serine-rich 3	18
TL13671	NM_000389|NM_078467	1026	CDKN1A	cyclin-dependent kinase inhibitor 1A (p21, Cip1)	18
TL13677	NM_014341	23787	MTCH1	mitochondrial carrier homolog 1 (C. elegans)	18
TL13679	NM_002648	5292	PIM1	pim-1 oncogene	17
TL13686	NM_021943	60685	ZFAND3	zinc finger, AN1-type domain 3	18
TL13688	NM_006708	2739	GLO1	glyoxalase I	18
TL13693	NM_031460	89822	KCNK17	potassium channel, subfamily K, member 17	16
TL13716	NM_013397	29964	C6orf49	chromosome 6 open reading frame 49	18
TL13720	NM_001760	896	CCND3	cyclin D3	17
TL13727	NM_000322	5961	PRPH2	peripherin 2 (retinal degeneration, slow)	16
TL13729	NM_198486	285855	RPL7L1	ribosomal protein L7-like 1	18
TL13730	NM_138296	171558	PTCRA	pre T-cell antigen receptor alpha	17
TL13734	NM_006245|NM_180976|NM_180977	5528	PPP2R5D	protein phosphatase 2, regulatory subunit B', delta isoform	17
TL13736	NM_057161	116138	KLHDC3	kelch domain containing 3	16
TL13744	NM_006443|NM_199184	10591	C6orf108	chromosome 6 open reading frame 108	17
TL13749	NM_033450	89845	ABCC10	ATP-binding cassette, sub-family C (CFTR/MRP), member 10	17
TL13751	NM_080604	93643	TJAP1	tight junction associated protein 1 (peripheral)	17
TL13761	NM_001025366|NM_001025367|NM_001025368|NM_001025369|NM_001025370|NM_001033756|NM_003376	7422	VEGFA	vascular endothelial growth factor A	16
TL13767	NM_007355	3326	HSP90AB1	heat shock protein 90kDa alpha (cytosolic), class B member 1	18
TL13773	NM_001253	988	CDC5L	CDC5 cell division cycle 5-like (S. pombe)	16
TL13807	NM_052872	112744	IL17F	interleukin 17F	17
TL13808	NM_002388	4172	MCM3	minichromosome maintenance complex component 3	16
TL13817	NM_001512	2941	GSTA4	glutathione S-transferase A4	16
TL13819	NM_012347|NM_033480|NM_033481	26268	FBXO9	F-box protein 9	18
TL13821	NM_021814	60481	ELOVL5	ELOVL family member 5, elongation of long chain fatty acids (FEN1/Elo2, SUR4/Elo3-like, yeast)	16
[truncated: 404 more rows]
